# Supplementary material for: Transcriptome Analysis of Environmental Pseudomonas Isolates Reveals Mechanisms of Biodegradation of Naphthenic Acid Fraction Compounds (NAFCs) in Oil Sands Tailings
Source: Microorganisms. 2021 Oct 9;9(10):2124. doi: 10.3390/microorganisms9102124 (PMC8540809; doi:10.3390/microorganisms9102124)
Supplement: Supplementary file 1 [file microorganisms-09-02124-s001.zip]

Archive with 56 entries (48 files):
- supplementary/Figure S2/
- supplementary/Figure S2/__MACOSX/
- supplementary/Figure S2/__MACOSX/._Figure S2
- supplementary/Figure S2/__MACOSX/Figure S2/
- supplementary/Figure S2/__MACOSX/Figure S2/._.DS_Store
- supplementary/Figure S2/__MACOSX/Figure S2/._KEGG_Pathways maps_protegens consortia vs. pure
- supplementary/Figure S2/__MACOSX/Figure S2/._KEGG_Patwhays maps_putida consortia vs. pure
- supplementary/Figure S2/__MACOSX/Figure S2/KEGG_Pathways maps_protegens consortia vs. pure/
- supplementary/Figure S2/__MACOSX/Figure S2/KEGG_Pathways maps_protegens consortia vs. pure/._high_kegg_map00010_glycolysis_gluconeogenesis_20200910_143146.png
- supplementary/Figure S2/__MACOSX/Figure S2/KEGG_Pathways maps_protegens consortia vs. pure/._high_kegg_map00071_fatty_acid_degradation_20200910_143158.png
- supplementary/Figure S2/__MACOSX/Figure S2/KEGG_Pathways maps_protegens consortia vs. pure/._high_kegg_map00280_valine_leucine_and_isoleucine_degradation_20200910_143150.png
- supplementary/Figure S2/__MACOSX/Figure S2/KEGG_Pathways maps_protegens consortia vs. pure/._high_kegg_map00380_tryptophan_metabolism_20200910_143146.png
- supplementary/Figure S2/__MACOSX/Figure S2/KEGG_Pathways maps_protegens consortia vs. pure/._high_kegg_map00520_amino_sugar_and_nucleotide_sugar_metabolism_20200910_143151.png
- supplementary/Figure S2/__MACOSX/Figure S2/KEGG_Pathways maps_protegens consortia vs. pure/._low_kegg_map00230_purine_metabolism_20200910_143121.png
- supplementary/Figure S2/__MACOSX/Figure S2/KEGG_Pathways maps_protegens consortia vs. pure/._low_kegg_map00280_valine_leucine_and_isoleucine_degradation_20200910_143101.png
- supplementary/Figure S2/__MACOSX/Figure S2/KEGG_Pathways maps_protegens consortia vs. pure/._low_kegg_map00640_propanoate_metabolism_20200910_143128.png
- supplementary/Figure S2/__MACOSX/Figure S2/KEGG_Pathways maps_protegens consortia vs. pure/._low_kegg_map00720_carbon_fixation_pathways_in_prokaryotes_20200910_143126.png
- supplementary/Figure S2/__MACOSX/Figure S2/KEGG_Pathways maps_protegens consortia vs. pure/._low_kegg_map00983_drug_metabolism_other_enzymes_20200910_143112.png
- supplementary/Figure S2/__MACOSX/Figure S2/KEGG_Patwhays maps_putida consortia vs. pure/
- supplementary/Figure S2/__MACOSX/Figure S2/KEGG_Patwhays maps_putida consortia vs. pure/._high_kegg_map00300_lysine_biosynthesis_20200910_142911.png
- supplementary/Figure S2/__MACOSX/Figure S2/KEGG_Patwhays maps_putida consortia vs. pure/._high_kegg_map00330_arginine_and_proline_metabolism_20200910_142925.png
- supplementary/Figure S2/__MACOSX/Figure S2/KEGG_Patwhays maps_putida consortia vs. pure/._high_kegg_map00480_glutathione_metabolism_20200910_142910.png
- supplementary/Figure S2/__MACOSX/Figure S2/KEGG_Patwhays maps_putida consortia vs. pure/._high_kegg_map00620_pyruvate_metabolism_20200910_142910.png
- supplementary/Figure S2/__MACOSX/Figure S2/KEGG_Patwhays maps_putida consortia vs. pure/._high_kegg_map00970_aminoacyl_trna_biosynthesis_20200910_142918.png
- supplementary/Figure S2/__MACOSX/Figure S2/KEGG_Patwhays maps_putida consortia vs. pure/._low_kegg_map00010_glycolysis_gluconeogenesis_20200910_142758.png
- supplementary/Figure S2/__MACOSX/Figure S2/KEGG_Patwhays maps_putida consortia vs. pure/._low_kegg_map00220_arginine_biosynthesis_20200910_142801.png
- supplementary/Figure S2/__MACOSX/Figure S2/KEGG_Patwhays maps_putida consortia vs. pure/._low_kegg_map00520_amino_sugar_and_nucleotide_sugar_metabolism_20200910_142802.png
- supplementary/Figure S2/__MACOSX/Figure S2/KEGG_Patwhays maps_putida consortia vs. pure/._low_kegg_map00620_pyruvate_metabolism_20200910_142758.png
- supplementary/Figure S2/__MACOSX/Figure S2/KEGG_Patwhays maps_putida consortia vs. pure/._low_kegg_map00910_nitrogen_metabolism_20200910_142804.png
- supplementary/Figure S2/Figure S2/
- supplementary/Figure S2/Figure S2/.DS_Store
- supplementary/Figure S2/Figure S2/KEGG_Pathways maps_protegens consortia vs. pure/
- supplementary/Figure S2/Figure S2/KEGG_Pathways maps_protegens consortia vs. pure/high_kegg_map00010_glycolysis_gluconeogenesis_20200910_143146.png
- supplementary/Figure S2/Figure S2/KEGG_Pathways maps_protegens consortia vs. pure/high_kegg_map00071_fatty_acid_degradation_20200910_143158.png
- supplementary/Figure S2/Figure S2/KEGG_Pathways maps_protegens consortia vs. pure/high_kegg_map00280_valine_leucine_and_isoleucine_degradation_20200910_143150.png
- supplementary/Figure S2/Figure S2/KEGG_Pathways maps_protegens consortia vs. pure/high_kegg_map00380_tryptophan_metabolism_20200910_143146.png
- supplementary/Figure S2/Figure S2/KEGG_Pathways maps_protegens consortia vs. pure/high_kegg_map00520_amino_sugar_and_nucleotide_sugar_metabolism_20200910_143151.png
- supplementary/Figure S2/Figure S2/KEGG_Pathways maps_protegens consortia vs. pure/low_kegg_map00230_purine_metabolism_20200910_143121.png
- supplementary/Figure S2/Figure S2/KEGG_Pathways maps_protegens consortia vs. pure/low_kegg_map00280_valine_leucine_and_isoleucine_degradation_20200910_143101.png
- supplementary/Figure S2/Figure S2/KEGG_Pathways maps_protegens consortia vs. pure/low_kegg_map00640_propanoate_metabolism_20200910_143128.png
- supplementary/Figure S2/Figure S2/KEGG_Pathways maps_protegens consortia vs. pure/low_kegg_map00720_carbon_fixation_pathways_in_prokaryotes_20200910_143126.png
- supplementary/Figure S2/Figure S2/KEGG_Pathways maps_protegens consortia vs. pure/low_kegg_map00983_drug_metabolism_other_enzymes_20200910_143112.png
- supplementary/Figure S2/Figure S2/KEGG_Patwhays maps_putida consortia vs. pure/
- supplementary/Figure S2/Figure S2/KEGG_Patwhays maps_putida consortia vs. pure/high_kegg_map00300_lysine_biosynthesis_20200910_142911.png
- supplementary/Figure S2/Figure S2/KEGG_Patwhays maps_putida consortia vs. pure/high_kegg_map00330_arginine_and_proline_metabolism_20200910_142925.png
- supplementary/Figure S2/Figure S2/KEGG_Patwhays maps_putida consortia vs. pure/high_kegg_map00480_glutathione_metabolism_20200910_142910.png
- supplementary/Figure S2/Figure S2/KEGG_Patwhays maps_putida consortia vs. pure/high_kegg_map00620_pyruvate_metabolism_20200910_142910.png
- supplementary/Figure S2/Figure S2/KEGG_Patwhays maps_putida consortia vs. pure/high_kegg_map00970_aminoacyl_trna_biosynthesis_20200910_142918.png
- supplementary/Figure S2/Figure S2/KEGG_Patwhays maps_putida consortia vs. pure/low_kegg_map00010_glycolysis_gluconeogenesis_20200910_142758.png
- supplementary/Figure S2/Figure S2/KEGG_Patwhays maps_putida consortia vs. pure/low_kegg_map00220_arginine_biosynthesis_20200910_142801.png
- supplementary/Figure S2/Figure S2/KEGG_Patwhays maps_putida consortia vs. pure/low_kegg_map00520_amino_sugar_and_nucleotide_sugar_metabolism_20200910_142802.png
- supplementary/Figure S2/Figure S2/KEGG_Patwhays maps_putida consortia vs. pure/low_kegg_map00620_pyruvate_metabolism_20200910_142758.png
- supplementary/Figure S2/Figure S2/KEGG_Patwhays maps_putida consortia vs. pure/low_kegg_map00910_nitrogen_metabolism_20200910_142804.png
- supplementary/Microorganisms - August 2021 - ESI for manuscript.pdf
- supplementary/Table S3.xlsx
- supplementary/Table S4.xlsx
