# Supplementary material for: Transcriptome Analysis of Environmental Pseudomonas Isolates Reveals Mechanisms of Biodegradation of Naphthenic Acid Fraction Compounds (NAFCs) in Oil Sands Tailings
Source: Microorganisms. 2021 Oct 9;9(10):2124. doi: 10.3390/microorganisms9102124 (PMC8540809; doi:10.3390/microorganisms9102124)
Supplement: Supplementary file 1 [file microorganisms-09-02124-s001.zip › supplementary/Table S3.xlsx]

## Sheet: P. protegens
ID	Description	GeneRatio	BgRatio	pvalue	p.adjust	qvalue	geneID	Count	Level	Ontology
GO:0044238	primary metabolic process	300/828	1396/4656	1.15913e-05	0.000309322	0.000261807	P_protegens_prs/P_protegens_purA/P_protegens_dmlR_16/P_protegens_rpsD/P_protegens_lnt/P_protegens_queC_2/P_protegens_DJCOHBMJ_01131/P_protegens_DJCOHBMJ_04368/P_protegens_pssA/P_protegens_rpsM/P_protegens_algC/P_protegens_DJCOHBMJ_04023/P_protegens_pcaR/P_protegens_DJCOHBMJ_03288/P_protegens_gcvR/P_protegens_pepN/P_protegens_DJCOHBMJ_03965/P_protegens_rplT/P_protegens_fadA_3/P_protegens_metF/P_pr…	300	3	BP
GO:0006807	nitrogen compound metabolic process	277/828	1329/4656	0.000374996	0.00745205	0.00630732	P_protegens_prs/P_protegens_purA/P_protegens_hemL/P_protegens_dmlR_16/P_protegens_rpsD/P_protegens_lnt/P_protegens_queC_2/P_protegens_DJCOHBMJ_01131/P_protegens_DJCOHBMJ_04368/P_protegens_rpsM/P_protegens_DJCOHBMJ_04023/P_protegens_pcaR/P_protegens_hemN_1/P_protegens_DJCOHBMJ_03288/P_protegens_gcvR/P_protegens_pepN/P_protegens_DJCOHBMJ_03965/P_protegens_rplT/P_protegens_metF/P_protegens_purC/P_pr…	277	3	BP
GO:0043170	macromolecule metabolic process	217/828	960/4656	1.0985e-05	0.000309322	0.000261807	P_protegens_dmlR_16/P_protegens_rpsD/P_protegens_lnt/P_protegens_DJCOHBMJ_01131/P_protegens_DJCOHBMJ_04368/P_protegens_rpsM/P_protegens_DJCOHBMJ_04023/P_protegens_pcaR/P_protegens_DJCOHBMJ_03288/P_protegens_gcvR/P_protegens_pepN/P_protegens_rarA/P_protegens_DJCOHBMJ_03965/P_protegens_rplT/P_protegens_rplY/P_protegens_lysU/P_protegens_DJCOHBMJ_01730/P_protegens_DJCOHBMJ_01787/P_protegens_arnT_3/P_…	217	4	BP
GO:0034641	cellular nitrogen compound metabolic process	211/828	1004/4656	0.00165618	0.0271381	0.0229693	P_protegens_prs/P_protegens_purA/P_protegens_hemL/P_protegens_dmlR_16/P_protegens_rpsD/P_protegens_queC_2/P_protegens_DJCOHBMJ_01131/P_protegens_DJCOHBMJ_04368/P_protegens_rpsM/P_protegens_DJCOHBMJ_04023/P_protegens_pcaR/P_protegens_hemN_1/P_protegens_gcvR/P_protegens_DJCOHBMJ_03965/P_protegens_rplT/P_protegens_purC/P_protegens_rplY/P_protegens_lysU/P_protegens_purF/P_protegens_alaS/P_protegens_p…	211	4	BP
GO:0044260	cellular macromolecule metabolic process	166/828	755/4656	0.000727541	0.0138678	0.0117376	P_protegens_dmlR_16/P_protegens_rpsD/P_protegens_lnt/P_protegens_DJCOHBMJ_01131/P_protegens_rpsM/P_protegens_DJCOHBMJ_04023/P_protegens_pcaR/P_protegens_gcvR/P_protegens_rarA/P_protegens_rplT/P_protegens_rplY/P_protegens_lysU/P_protegens_arnT_3/P_protegens_alaS/P_protegens_proS/P_protegens_bigR/P_protegens_rhaS_7/P_protegens_pgrR_4/P_protegens_DJCOHBMJ_02236/P_protegens_rplI/P_protegens_tyrR_2/P_…	166	5	BP
GO:1901564	organonitrogen compound metabolic process	154/828	665/4656	8.54871e-05	0.00215797	0.00182648	P_protegens_prs/P_protegens_purA/P_protegens_hemL/P_protegens_rpsD/P_protegens_lnt/P_protegens_queC_2/P_protegens_rpsM/P_protegens_hemN_1/P_protegens_DJCOHBMJ_03288/P_protegens_pepN/P_protegens_rplT/P_protegens_metF/P_protegens_purC/P_protegens_rplY/P_protegens_lysU/P_protegens_DJCOHBMJ_01730/P_protegens_DJCOHBMJ_01787/P_protegens_purF/P_protegens_arnT_3/P_protegens_alaS/P_protegens_proS/P_proteg…	154	4	BP
GO:1901566	organonitrogen compound biosynthetic process	101/828	386/4656	1.12751e-05	0.000309322	0.000261807	P_protegens_purA/P_protegens_hemL/P_protegens_rpsD/P_protegens_lnt/P_protegens_queC_2/P_protegens_rpsM/P_protegens_hemN_1/P_protegens_rplT/P_protegens_metF/P_protegens_purC/P_protegens_rplY/P_protegens_lysU/P_protegens_purF/P_protegens_arnT_3/P_protegens_alaS/P_protegens_proS/P_protegens_aroA/P_protegens_rplI/P_protegens_asnB_2/P_protegens_ettA/P_protegens_metG/P_protegens_atpD/P_protegens_acs/P_…	101	5	BP
GO:0019538	protein metabolic process	85/828	268/4656	8.0223e-09	1.24881e-06	1.05697e-06	P_protegens_rpsD/P_protegens_lnt/P_protegens_rpsM/P_protegens_DJCOHBMJ_03288/P_protegens_pepN/P_protegens_rplT/P_protegens_rplY/P_protegens_lysU/P_protegens_DJCOHBMJ_01730/P_protegens_DJCOHBMJ_01787/P_protegens_arnT_3/P_protegens_alaS/P_protegens_proS/P_protegens_DJCOHBMJ_02364/P_protegens_degP/P_protegens_apxIB/P_protegens_DJCOHBMJ_04116/P_protegens_rplI/P_protegens_stiP/P_protegens_DJCOHBMJ_020…	85	5	BP
GO:0043603	cellular amide metabolic process	55/828	156/4656	8.36254e-08	8.23299e-06	6.9683e-06	P_protegens_rpsD/P_protegens_rpsM/P_protegens_rplT/P_protegens_rplY/P_protegens_lysU/P_protegens_alaS/P_protegens_proS/P_protegens_alc/P_protegens_rplI/P_protegens_asnB_2/P_protegens_ettA/P_protegens_metG/P_protegens_acs/P_protegens_folC/P_protegens_rpsN/P_protegens_infB/P_protegens_prfC/P_protegens_rpsR/P_protegens_rplF/P_protegens_rpmD/P_protegens_rpsK/P_protegens_rplO/P_protegens_rplX/P_proteg…	55	5	BP
GO:0044267	cellular protein metabolic process	55/828	165/4656	6.95966e-07	2.95469e-05	2.50081e-05	P_protegens_rpsD/P_protegens_rpsM/P_protegens_rplT/P_protegens_rplY/P_protegens_lysU/P_protegens_arnT_3/P_protegens_alaS/P_protegens_proS/P_protegens_rplI/P_protegens_ettA/P_protegens_DJCOHBMJ_02436/P_protegens_metG/P_protegens_rpsN/P_protegens_infB/P_protegens_prfC/P_protegens_rpsR/P_protegens_DJCOHBMJ_01682/P_protegens_birA/P_protegens_rplF/P_protegens_rpmD/P_protegens_rpsK/P_protegens_rplO/P_p…	55	6	BP
GO:0043604	amide biosynthetic process	52/828	132/4656	2.44063e-09	5.69887e-07	4.82345e-07	P_protegens_rpsD/P_protegens_rpsM/P_protegens_rplT/P_protegens_rplY/P_protegens_lysU/P_protegens_alaS/P_protegens_proS/P_protegens_rplI/P_protegens_asnB_2/P_protegens_ettA/P_protegens_metG/P_protegens_acs/P_protegens_folC/P_protegens_rpsN/P_protegens_infB/P_protegens_prfC/P_protegens_rpsR/P_protegens_rplF/P_protegens_rpmD/P_protegens_rpsK/P_protegens_rplO/P_protegens_rplX/P_protegens_rpsH/P_prote…	52	6	BP
GO:0006518	peptide metabolic process	48/828	111/4656	2.39183e-10	7.44655e-08	6.30267e-08	P_protegens_rpsD/P_protegens_rpsM/P_protegens_rplT/P_protegens_rplY/P_protegens_lysU/P_protegens_alaS/P_protegens_proS/P_protegens_rplI/P_protegens_ettA/P_protegens_metG/P_protegens_rpsN/P_protegens_infB/P_protegens_prfC/P_protegens_rpsR/P_protegens_rplF/P_protegens_rpmD/P_protegens_rpsK/P_protegens_rplO/P_protegens_rplX/P_protegens_rpsH/P_protegens_gshA/P_protegens_rplE/P_protegens_infC/P_proteg…	48	6	BP
GO:0043043	peptide biosynthetic process	47/828	107/4656	1.93073e-10	7.44655e-08	6.30267e-08	P_protegens_rpsD/P_protegens_rpsM/P_protegens_rplT/P_protegens_rplY/P_protegens_lysU/P_protegens_alaS/P_protegens_proS/P_protegens_rplI/P_protegens_ettA/P_protegens_metG/P_protegens_rpsN/P_protegens_infB/P_protegens_prfC/P_protegens_rpsR/P_protegens_rplF/P_protegens_rpmD/P_protegens_rpsK/P_protegens_rplO/P_protegens_rplX/P_protegens_rpsH/P_protegens_gshA/P_protegens_rplE/P_protegens_infC/P_proteg…	47	7	BP
GO:0006412	translation	46/828	101/4656	6.67745e-11	6.23674e-08	5.2787e-08	P_protegens_rpsD/P_protegens_rpsM/P_protegens_rplT/P_protegens_rplY/P_protegens_lysU/P_protegens_alaS/P_protegens_proS/P_protegens_rplI/P_protegens_ettA/P_protegens_metG/P_protegens_rpsN/P_protegens_infB/P_protegens_prfC/P_protegens_rpsR/P_protegens_rplF/P_protegens_rpmD/P_protegens_rpsK/P_protegens_rplO/P_protegens_rplX/P_protegens_rpsH/P_protegens_rplE/P_protegens_infC/P_protegens_tufA_1/P_prot…	46	8	BP
GO:0006259	DNA metabolic process	41/828	96/4656	7.93382e-09	1.24881e-06	1.05697e-06	P_protegens_DJCOHBMJ_04023/P_protegens_uvrC/P_protegens_DJCOHBMJ_02837/P_protegens_DJCOHBMJ_04226/P_protegens_intQ/P_protegens_ogt/P_protegens_DJCOHBMJ_03185/P_protegens_recA/P_protegens_DJCOHBMJ_03179/P_protegens_DJCOHBMJ_02338/P_protegens_mutL_1/P_protegens_nfi/P_protegens_uvrA_2/P_protegens_recF_1/P_protegens_DJCOHBMJ_01741/P_protegens_DJCOHBMJ_03979/P_protegens_xerC_4/P_protegens_ligA/P_prote…	41	7	BP
GO:1901135	carbohydrate derivative metabolic process	40/828	136/4656	0.000504538	0.00981747	0.00830939	P_protegens_prs/P_protegens_queC_2/P_protegens_purF/P_protegens_arnT_3/P_protegens_glpD_1/P_protegens_lpxK/P_protegens_tal/P_protegens_atpD/P_protegens_acs/P_protegens_murA/P_protegens_glmS_1/P_protegens_mrdA_2/P_protegens_mrcB/P_protegens_relA_2/P_protegens_thyA/P_protegens_atpA/P_protegens_purL/P_protegens_gtaB/P_protegens_atpH_1/P_protegens_pyrE/P_protegens_ndk/P_protegens_murJ/P_protegens_cap…	40	4	BP
GO:0006508	proteolysis	30/828	99/4656	0.00146855	0.0249387	0.0211078	P_protegens_DJCOHBMJ_03288/P_protegens_pepN/P_protegens_DJCOHBMJ_01730/P_protegens_DJCOHBMJ_01787/P_protegens_DJCOHBMJ_02364/P_protegens_degP/P_protegens_apxIB/P_protegens_DJCOHBMJ_04116/P_protegens_stiP/P_protegens_DJCOHBMJ_02079/P_protegens_DJCOHBMJ_03920/P_protegens_hflC/P_protegens_ftsH_1/P_protegens_map_2/P_protegens_clpP/P_protegens_rseP/P_protegens_hslV/P_protegens_pmbA/P_protegens_DJCOHBM…	30	6	BP
GO:0006950	response to stress	27/828	78/4656	0.000247618	0.00550656	0.00466069	P_protegens_clpB/P_protegens_btuE/P_protegens_deaD_2/P_protegens_uvrC/P_protegens_ahpF/P_protegens_btsT/P_protegens_ogt/P_protegens_recA/P_protegens_mutL_1/P_protegens_dnaJ/P_protegens_nfi/P_protegens_uvrA_2/P_protegens_recF_1/P_protegens_ligA/P_protegens_nth/P_protegens_DJCOHBMJ_01124/P_protegens_recR/P_protegens_recD/P_protegens_gpx1/P_protegens_exoA/P_protegens_psiE/P_protegens_DJCOHBMJ_04017/…	27	3	BP
GO:1901137	carbohydrate derivative biosynthetic process	26/828	75/4656	0.000312672	0.00634859	0.00537337	P_protegens_queC_2/P_protegens_arnT_3/P_protegens_lpxK/P_protegens_atpD/P_protegens_acs/P_protegens_murA/P_protegens_glmS_1/P_protegens_mrdA_2/P_protegens_mrcB/P_protegens_thyA/P_protegens_atpA/P_protegens_purL/P_protegens_atpH_1/P_protegens_ndk/P_protegens_murJ/P_protegens_capD/P_protegens_lpxD/P_protegens_lpxB/P_protegens_coaE/P_protegens_arnT_4/P_protegens_amn/P_protegens_DJCOHBMJ_06051/P_prot…	26	5	BP
GO:0033554	cellular response to stress	20/828	58/4656	0.00162518	0.0271056	0.0229419	P_protegens_deaD_2/P_protegens_uvrC/P_protegens_btsT/P_protegens_ogt/P_protegens_recA/P_protegens_mutL_1/P_protegens_nfi/P_protegens_uvrA_2/P_protegens_recF_1/P_protegens_ligA/P_protegens_nth/P_protegens_DJCOHBMJ_01124/P_protegens_recR/P_protegens_recD/P_protegens_exoA/P_protegens_psiE/P_protegens_sulA/P_protegens_ruvB_2/P_protegens_mfd/P_protegens_sbcB	20	4	BP
GO:0006310	DNA recombination	18/828	38/4656	2.48701e-05	0.00064524	0.000546123	P_protegens_DJCOHBMJ_02837/P_protegens_DJCOHBMJ_04226/P_protegens_intQ/P_protegens_DJCOHBMJ_02338/P_protegens_DJCOHBMJ_01741/P_protegens_DJCOHBMJ_03979/P_protegens_xerC_4/P_protegens_DJCOHBMJ_03522/P_protegens_DJCOHBMJ_04637/P_protegens_recR/P_protegens_recD/P_protegens_DJCOHBMJ_01735/P_protegens_DJCOHBMJ_02613/P_protegens_rdgC/P_protegens_ruvB_2/P_protegens_DJCOHBMJ_02834/P_protegens_ihfA/P_prot…	18	8	BP
GO:0072522	purine-containing compound biosynthetic process	14/828	34/4656	0.0011614	0.0200879	0.0170022	P_protegens_purA/P_protegens_purC/P_protegens_purF/P_protegens_atpD/P_protegens_acs/P_protegens_atpA/P_protegens_purL/P_protegens_atpH_1/P_protegens_ndk/P_protegens_coaE/P_protegens_apt/P_protegens_amn/P_protegens_DJCOHBMJ_06051/P_protegens_guaA	14	6	BP
GO:0006164	purine nucleotide biosynthetic process	12/828	30/4656	0.00346403	0.048353	0.0409254	P_protegens_purA/P_protegens_purC/P_protegens_atpD/P_protegens_acs/P_protegens_atpA/P_protegens_purL/P_protegens_atpH_1/P_protegens_ndk/P_protegens_coaE/P_protegens_amn/P_protegens_DJCOHBMJ_06051/P_protegens_guaA	12	10	BP
GO:0043038	amino acid activation	11/828	25/4656	0.0020715	0.0317178	0.0268455	P_protegens_lysU/P_protegens_alaS/P_protegens_proS/P_protegens_metG/P_protegens_DJCOHBMJ_04033/P_protegens_thrS_2/P_protegens_ileS/P_protegens_argS_1/P_protegens_pheS/P_protegens_valS/P_protegens_pheT	11	8	BP
GO:0043039	tRNA aminoacylation	11/828	25/4656	0.0020715	0.0317178	0.0268455	P_protegens_lysU/P_protegens_alaS/P_protegens_proS/P_protegens_metG/P_protegens_DJCOHBMJ_04033/P_protegens_thrS_2/P_protegens_ileS/P_protegens_argS_1/P_protegens_pheS/P_protegens_valS/P_protegens_pheT	11	10	BP
GO:0006414	translational elongation	7/828	9/4656	0.000141827	0.00339658	0.00287482	P_protegens_ettA/P_protegens_tufA_1/P_protegens_tsf/P_protegens_efp/P_protegens_DJCOHBMJ_04406/P_protegens_fusA/P_protegens_tufA_2	7	9	BP
GO:0044419	interspecies interaction between organisms	7/828	12/4656	0.00189452	0.0302926	0.0256393	P_protegens_DJCOHBMJ_01199/P_protegens_DJCOHBMJ_02760/P_protegens_DJCOHBMJ_03142/P_protegens_DJCOHBMJ_02379/P_protegens_DJCOHBMJ_02041/P_protegens_DJCOHBMJ_04017/P_protegens_DJCOHBMJ_04261	7	2	BP
GO:0009405	pathogenesis	5/828	5/4656	0.000176102	0.00411199	0.00348034	P_protegens_DJCOHBMJ_01199/P_protegens_DJCOHBMJ_02760/P_protegens_DJCOHBMJ_03142/P_protegens_DJCOHBMJ_02379/P_protegens_DJCOHBMJ_04261	5	3	BP
GO:0005622	intracellular	71/828	227/4656	2.77406e-07	1.43943e-05	1.21832e-05	P_protegens_rpsD/P_protegens_rpsM/P_protegens_hemN_1/P_protegens_rplT/P_protegens_fadA_3/P_protegens_metF/P_protegens_rplY/P_protegens_lysU/P_protegens_clpB/P_protegens_alaS/P_protegens_proS/P_protegens_glpD_1/P_protegens_hslU/P_protegens_smc/P_protegens_rplI/P_protegens_rimM/P_protegens_tal/P_protegens_ppa_1/P_protegens_uvrC/P_protegens_atpD/P_protegens_DJCOHBMJ_03920/P_protegens_rpsN/P_protegen…	71	2	CC
GO:0043228	non-membrane-bounded organelle	35/828	87/4656	5.86483e-07	2.73887e-05	2.31815e-05	P_protegens_rpsD/P_protegens_rpsM/P_protegens_rplT/P_protegens_rplY/P_protegens_flgG/P_protegens_hag/P_protegens_smc/P_protegens_rplI/P_protegens_rimM/P_protegens_rpsN/P_protegens_rpsR/P_protegens_rplF/P_protegens_flgF/P_protegens_flgC/P_protegens_rpmD/P_protegens_rpsK/P_protegens_rplO/P_protegens_rplX/P_protegens_rpsH/P_protegens_rplE/P_protegens_rpmC/P_protegens_fliD/P_protegens_rpsP/P_protegen…	35	4	CC
GO:0043226	organelle	35/828	88/4656	8.11345e-07	3.29477e-05	2.78865e-05	P_protegens_rpsD/P_protegens_rpsM/P_protegens_rplT/P_protegens_rplY/P_protegens_flgG/P_protegens_hag/P_protegens_smc/P_protegens_rplI/P_protegens_rimM/P_protegens_rpsN/P_protegens_rpsR/P_protegens_rplF/P_protegens_flgF/P_protegens_flgC/P_protegens_rpmD/P_protegens_rpsK/P_protegens_rplO/P_protegens_rplX/P_protegens_rpsH/P_protegens_rplE/P_protegens_rpmC/P_protegens_fliD/P_protegens_rpsP/P_protegen…	35	3	CC
GO:0043232	intracellular non-membrane-bounded organelle	29/828	68/4656	1.3235e-06	4.94458e-05	4.18503e-05	P_protegens_rpsD/P_protegens_rpsM/P_protegens_rplT/P_protegens_rplY/P_protegens_smc/P_protegens_rplI/P_protegens_rimM/P_protegens_rpsN/P_protegens_rpsR/P_protegens_rplF/P_protegens_rpmD/P_protegens_rpsK/P_protegens_rplO/P_protegens_rplX/P_protegens_rpsH/P_protegens_rplE/P_protegens_rpmC/P_protegens_rpsP/P_protegens_rpsE/P_protegens_rplM/P_protegens_gyrB/P_protegens_rpmI/P_protegens_rplN/P_protege…	29	5	CC
GO:0043229	intracellular organelle	29/828	69/4656	1.9032e-06	6.83687e-05	5.78665e-05	P_protegens_rpsD/P_protegens_rpsM/P_protegens_rplT/P_protegens_rplY/P_protegens_smc/P_protegens_rplI/P_protegens_rimM/P_protegens_rpsN/P_protegens_rpsR/P_protegens_rplF/P_protegens_rpmD/P_protegens_rpsK/P_protegens_rplO/P_protegens_rplX/P_protegens_rpsH/P_protegens_rplE/P_protegens_rpmC/P_protegens_rpsP/P_protegens_rpsE/P_protegens_rplM/P_protegens_gyrB/P_protegens_rpmI/P_protegens_rplN/P_protege…	29	4	CC
GO:0005840	ribosome	26/828	61/4656	4.74856e-06	0.000147839	0.000125129	P_protegens_rpsD/P_protegens_rpsM/P_protegens_rplT/P_protegens_rplY/P_protegens_rplI/P_protegens_rimM/P_protegens_rpsN/P_protegens_rpsR/P_protegens_rplF/P_protegens_rpmD/P_protegens_rpsK/P_protegens_rplO/P_protegens_rplX/P_protegens_rpsH/P_protegens_rplE/P_protegens_rpmC/P_protegens_rpsP/P_protegens_rpsE/P_protegens_rplM/P_protegens_rpmI/P_protegens_rplN/P_protegens_rpsA/P_protegens_rplP/P_proteg…	26	6	CC
GO:0097159	organic cyclic compound binding	260/828	1114/4656	3.53014e-08	4.12144e-06	3.48834e-06	P_protegens_purA/P_protegens_hemL/P_protegens_dmlR_16/P_protegens_rpsD/P_protegens_DJCOHBMJ_05104/P_protegens_queC_2/P_protegens_DJCOHBMJ_01131/P_protegens_DJCOHBMJ_02365/P_protegens_DJCOHBMJ_03916/P_protegens_DJCOHBMJ_03831/P_protegens_nemA_1/P_protegens_DJCOHBMJ_04368/P_protegens_DJCOHBMJ_04114/P_protegens_DJCOHBMJ_00892/P_protegens_cc4/P_protegens_rpsM/P_protegens_pcaR/P_protegens_macB_2/P_pro…	260	3	MF
GO:1901363	heterocyclic compound binding	260/828	1114/4656	3.53014e-08	4.12144e-06	3.48834e-06	P_protegens_purA/P_protegens_hemL/P_protegens_dmlR_16/P_protegens_rpsD/P_protegens_DJCOHBMJ_05104/P_protegens_queC_2/P_protegens_DJCOHBMJ_01131/P_protegens_DJCOHBMJ_02365/P_protegens_DJCOHBMJ_03916/P_protegens_DJCOHBMJ_03831/P_protegens_nemA_1/P_protegens_DJCOHBMJ_04368/P_protegens_DJCOHBMJ_04114/P_protegens_DJCOHBMJ_00892/P_protegens_cc4/P_protegens_rpsM/P_protegens_pcaR/P_protegens_macB_2/P_pro…	260	3	MF
GO:0043167	ion binding	167/828	735/4656	0.000119814	0.00294491	0.00249254	P_protegens_prs/P_protegens_purA/P_protegens_hemL/P_protegens_queC_2/P_protegens_nemA_1/P_protegens_DJCOHBMJ_00892/P_protegens_cc4/P_protegens_algC/P_protegens_macB_2/P_protegens_DJCOHBMJ_03288/P_protegens_cfiB/P_protegens_lpdG_2/P_protegens_pepN/P_protegens_rarA/P_protegens_lysU/P_protegens_lepA/P_protegens_lgrB_1/P_protegens_clpB/P_protegens_alaS/P_protegens_dmdC_4/P_protegens_proS/P_protegens_…	167	3	MF
GO:0036094	small molecule binding	148/828	603/4656	4.45981e-06	0.000147839	0.000125129	P_protegens_purA/P_protegens_hemL/P_protegens_queC_2/P_protegens_nemA_1/P_protegens_DJCOHBMJ_00892/P_protegens_macB_2/P_protegens_DJCOHBMJ_03288/P_protegens_cfiB/P_protegens_lpdG_2/P_protegens_rarA/P_protegens_lysU/P_protegens_lepA/P_protegens_lgrB_1/P_protegens_ctpF/P_protegens_clpB/P_protegens_alaS/P_protegens_dmdC_4/P_protegens_proS/P_protegens_aspC_2/P_protegens_secA/P_protegens_hslU/P_proteg…	148	3	MF
GO:0043168	anion binding	137/828	537/4656	1.12691e-06	4.38556e-05	3.71188e-05	P_protegens_purA/P_protegens_hemL/P_protegens_queC_2/P_protegens_nemA_1/P_protegens_DJCOHBMJ_00892/P_protegens_macB_2/P_protegens_DJCOHBMJ_03288/P_protegens_cfiB/P_protegens_lpdG_2/P_protegens_rarA/P_protegens_lysU/P_protegens_lepA/P_protegens_lgrB_1/P_protegens_clpB/P_protegens_alaS/P_protegens_dmdC_4/P_protegens_proS/P_protegens_aspC_2/P_protegens_secA/P_protegens_hslU/P_protegens_apxIB/P_prote…	137	4	MF
GO:0003676	nucleic acid binding	136/828	550/4656	7.8169e-06	0.000228156	0.000193108	P_protegens_dmlR_16/P_protegens_rpsD/P_protegens_DJCOHBMJ_05104/P_protegens_DJCOHBMJ_01131/P_protegens_DJCOHBMJ_02365/P_protegens_DJCOHBMJ_03916/P_protegens_DJCOHBMJ_04368/P_protegens_DJCOHBMJ_04114/P_protegens_rpsM/P_protegens_pcaR/P_protegens_rarA/P_protegens_rplT/P_protegens_rplY/P_protegens_lysU/P_protegens_yhcG_3/P_protegens_alaS/P_protegens_rhaS_7/P_protegens_DJCOHBMJ_04444/P_protegens_deaD…	136	4	MF
GO:0000166	nucleotide binding	134/828	504/4656	1.14592e-07	8.23299e-06	6.9683e-06	P_protegens_purA/P_protegens_queC_2/P_protegens_nemA_1/P_protegens_DJCOHBMJ_00892/P_protegens_macB_2/P_protegens_DJCOHBMJ_03288/P_protegens_cfiB/P_protegens_lpdG_2/P_protegens_rarA/P_protegens_lysU/P_protegens_lepA/P_protegens_ctpF/P_protegens_clpB/P_protegens_alaS/P_protegens_dmdC_4/P_protegens_proS/P_protegens_secA/P_protegens_hslU/P_protegens_apxIB/P_protegens_lptB_3/P_protegens_smc/P_protegen…	134	5	MF
GO:1901265	nucleoside phosphate binding	134/828	504/4656	1.14592e-07	8.23299e-06	6.9683e-06	P_protegens_purA/P_protegens_queC_2/P_protegens_nemA_1/P_protegens_DJCOHBMJ_00892/P_protegens_macB_2/P_protegens_DJCOHBMJ_03288/P_protegens_cfiB/P_protegens_lpdG_2/P_protegens_rarA/P_protegens_lysU/P_protegens_lepA/P_protegens_ctpF/P_protegens_clpB/P_protegens_alaS/P_protegens_dmdC_4/P_protegens_proS/P_protegens_secA/P_protegens_hslU/P_protegens_apxIB/P_protegens_lptB_3/P_protegens_smc/P_protegen…	134	4	MF
GO:0097367	carbohydrate derivative binding	106/828	379/4656	2.02949e-07	1.19922e-05	1.015e-05	P_protegens_purA/P_protegens_queC_2/P_protegens_nemA_1/P_protegens_DJCOHBMJ_00892/P_protegens_macB_2/P_protegens_DJCOHBMJ_03288/P_protegens_cfiB/P_protegens_rarA/P_protegens_lysU/P_protegens_lepA/P_protegens_clpB/P_protegens_alaS/P_protegens_proS/P_protegens_secA/P_protegens_hslU/P_protegens_apxIB/P_protegens_lptB_3/P_protegens_smc/P_protegens_lpxK/P_protegens_deaD_2/P_protegens_tyrR_2/P_protegen…	106	3	MF
GO:0032553	ribonucleotide binding	102/828	361/4656	2.05434e-07	1.19922e-05	1.015e-05	P_protegens_purA/P_protegens_queC_2/P_protegens_nemA_1/P_protegens_DJCOHBMJ_00892/P_protegens_macB_2/P_protegens_DJCOHBMJ_03288/P_protegens_cfiB/P_protegens_rarA/P_protegens_lysU/P_protegens_lepA/P_protegens_clpB/P_protegens_alaS/P_protegens_proS/P_protegens_secA/P_protegens_hslU/P_protegens_apxIB/P_protegens_lptB_3/P_protegens_smc/P_protegens_lpxK/P_protegens_deaD_2/P_protegens_tyrR_2/P_protegen…	102	6	MF
GO:0017076	purine nucleotide binding	98/828	341/4656	1.49577e-07	9.97895e-06	8.44606e-06	P_protegens_purA/P_protegens_queC_2/P_protegens_DJCOHBMJ_00892/P_protegens_macB_2/P_protegens_DJCOHBMJ_03288/P_protegens_cfiB/P_protegens_rarA/P_protegens_lysU/P_protegens_lepA/P_protegens_clpB/P_protegens_alaS/P_protegens_proS/P_protegens_secA/P_protegens_hslU/P_protegens_apxIB/P_protegens_lptB_3/P_protegens_smc/P_protegens_lpxK/P_protegens_deaD_2/P_protegens_tyrR_2/P_protegens_stiP/P_protegens_…	98	6	MF
GO:0032555	purine ribonucleotide binding	97/828	340/4656	2.56589e-07	1.40973e-05	1.19318e-05	P_protegens_purA/P_protegens_queC_2/P_protegens_DJCOHBMJ_00892/P_protegens_macB_2/P_protegens_DJCOHBMJ_03288/P_protegens_cfiB/P_protegens_rarA/P_protegens_lysU/P_protegens_lepA/P_protegens_clpB/P_protegens_alaS/P_protegens_proS/P_protegens_secA/P_protegens_hslU/P_protegens_apxIB/P_protegens_lptB_3/P_protegens_smc/P_protegens_lpxK/P_protegens_deaD_2/P_protegens_tyrR_2/P_protegens_stiP/P_protegens_…	97	7	MF
GO:0035639	purine ribonucleoside triphosphate binding	96/828	330/4656	1.06861e-07	8.23299e-06	6.9683e-06	P_protegens_purA/P_protegens_queC_2/P_protegens_DJCOHBMJ_00892/P_protegens_macB_2/P_protegens_DJCOHBMJ_03288/P_protegens_cfiB/P_protegens_rarA/P_protegens_lysU/P_protegens_lepA/P_protegens_clpB/P_protegens_alaS/P_protegens_proS/P_protegens_secA/P_protegens_hslU/P_protegens_apxIB/P_protegens_lptB_3/P_protegens_smc/P_protegens_lpxK/P_protegens_deaD_2/P_protegens_tyrR_2/P_protegens_stiP/P_protegens_…	96	5	MF
GO:0030554	adenyl nucleotide binding	87/828	311/4656	2.80294e-06	9.69609e-05	8.20665e-05	P_protegens_queC_2/P_protegens_DJCOHBMJ_00892/P_protegens_macB_2/P_protegens_DJCOHBMJ_03288/P_protegens_cfiB/P_protegens_rarA/P_protegens_lysU/P_protegens_clpB/P_protegens_alaS/P_protegens_proS/P_protegens_secA/P_protegens_hslU/P_protegens_apxIB/P_protegens_lptB_3/P_protegens_smc/P_protegens_lpxK/P_protegens_deaD_2/P_protegens_tyrR_2/P_protegens_stiP/P_protegens_mlaF/P_protegens_ettA/P_protegens_…	87	7	MF
GO:0032559	adenyl ribonucleotide binding	86/828	310/4656	4.65321e-06	0.000147839	0.000125129	P_protegens_queC_2/P_protegens_DJCOHBMJ_00892/P_protegens_macB_2/P_protegens_DJCOHBMJ_03288/P_protegens_cfiB/P_protegens_rarA/P_protegens_lysU/P_protegens_clpB/P_protegens_alaS/P_protegens_proS/P_protegens_secA/P_protegens_hslU/P_protegens_apxIB/P_protegens_lptB_3/P_protegens_smc/P_protegens_lpxK/P_protegens_deaD_2/P_protegens_tyrR_2/P_protegens_stiP/P_protegens_mlaF/P_protegens_ettA/P_protegens_…	86	8	MF
GO:0005524	ATP binding	85/828	308/4656	6.65946e-06	0.000200643	0.000169822	P_protegens_queC_2/P_protegens_DJCOHBMJ_00892/P_protegens_macB_2/P_protegens_DJCOHBMJ_03288/P_protegens_cfiB/P_protegens_rarA/P_protegens_lysU/P_protegens_clpB/P_protegens_alaS/P_protegens_proS/P_protegens_secA/P_protegens_hslU/P_protegens_apxIB/P_protegens_lptB_3/P_protegens_smc/P_protegens_lpxK/P_protegens_deaD_2/P_protegens_tyrR_2/P_protegens_stiP/P_protegens_mlaF/P_protegens_ettA/P_protegens_…	85	9	MF
GO:0016462	pyrophosphatase activity	49/828	191/4656	0.00346858	0.048353	0.0409254	P_protegens_DJCOHBMJ_04023/P_protegens_macB_2/P_protegens_rarA/P_protegens_lepA/P_protegens_clpB/P_protegens_hslU/P_protegens_apxIB/P_protegens_lptB_3/P_protegens_deaD_2/P_protegens_mlaF/P_protegens_ettA/P_protegens_ppa_1/P_protegens_rhlB/P_protegens_infB/P_protegens_prfC/P_protegens_DJCOHBMJ_02011/P_protegens_DJCOHBMJ_02030/P_protegens_DJCOHBMJ_00313/P_protegens_ffh/P_protegens_ftsH_1/P_protegen…	49	6	MF
GO:0003723	RNA binding	36/828	91/4656	6.58678e-07	2.92955e-05	2.47954e-05	P_protegens_rpsD/P_protegens_DJCOHBMJ_04368/P_protegens_rpsM/P_protegens_rplT/P_protegens_rplY/P_protegens_rnpA/P_protegens_metG/P_protegens_pnp/P_protegens_infB/P_protegens_cca/P_protegens_csrA2/P_protegens_ffh/P_protegens_rplF/P_protegens_rnc/P_protegens_pcnB/P_protegens_rplX/P_protegens_infC/P_protegens_tufA_1/P_protegens_tsf/P_protegens_rpsE/P_protegens_efp/P_protegens_ileS/P_protegens_DJCOHB…	36	5	MF
GO:0016874	ligase activity	35/828	118/4656	0.000941811	0.0165972	0.0140477	P_protegens_purA/P_protegens_queC_2/P_protegens_purC/P_protegens_lysU/P_protegens_alaS/P_protegens_proS/P_protegens_asnB_2/P_protegens_metG/P_protegens_atpD/P_protegens_acs/P_protegens_folC/P_protegens_accB_1/P_protegens_DJCOHBMJ_04033/P_protegens_vgrG1_2/P_protegens_puuA_4/P_protegens_DJCOHBMJ_04111/P_protegens_birA/P_protegens_atpA/P_protegens_fadD_3/P_protegens_fadD_4/P_protegens_purL/P_proteg…	35	3	MF
GO:0005198	structural molecule activity	27/828	59/4656	5.60897e-07	2.73887e-05	2.31815e-05	P_protegens_rpsD/P_protegens_rpsM/P_protegens_rplT/P_protegens_rplY/P_protegens_hag/P_protegens_rplI/P_protegens_rpsN/P_protegens_rpsR/P_protegens_rplF/P_protegens_rpmD/P_protegens_rpsK/P_protegens_rplO/P_protegens_rplX/P_protegens_rpsH/P_protegens_rplE/P_protegens_rpmC/P_protegens_rpsP/P_protegens_rpsE/P_protegens_rplM/P_protegens_rpmI/P_protegens_rplN/P_protegens_rpsA/P_protegens_rplP/P_protege…	27	2	MF
GO:0003735	structural constituent of ribosome	26/828	52/4656	9.91643e-08	8.23299e-06	6.9683e-06	P_protegens_rpsD/P_protegens_rpsM/P_protegens_rplT/P_protegens_rplY/P_protegens_rplI/P_protegens_rpsN/P_protegens_rpsR/P_protegens_rplF/P_protegens_rpmD/P_protegens_rpsK/P_protegens_rplO/P_protegens_rplX/P_protegens_rpsH/P_protegens_rplE/P_protegens_rpmC/P_protegens_rpsP/P_protegens_rpsE/P_protegens_rplM/P_protegens_rpmI/P_protegens_rplN/P_protegens_rpsA/P_protegens_rplP/P_protegens_rpsI/P_proteg…	26	3	MF
GO:0140097	catalytic activity, acting on DNA	24/828	67/4656	0.000301714	0.00634859	0.00537337	P_protegens_DJCOHBMJ_04023/P_protegens_uvrC/P_protegens_DJCOHBMJ_02837/P_protegens_DJCOHBMJ_04226/P_protegens_dnaN/P_protegens_uvrD/P_protegens_rep_2/P_protegens_DJCOHBMJ_02338/P_protegens_DJCOHBMJ_01741/P_protegens_ligA/P_protegens_DJCOHBMJ_03522/P_protegens_nth/P_protegens_DJCOHBMJ_04637/P_protegens_gyrB/P_protegens_recD/P_protegens_DJCOHBMJ_01735/P_protegens_DJCOHBMJ_02613/P_protegens_DJCOHBMJ…	24	3	MF
GO:0001882	nucleoside binding	12/828	24/4656	0.00030704	0.00634859	0.00537337	P_protegens_purA/P_protegens_lepA/P_protegens_infB/P_protegens_prfC/P_protegens_ffh/P_protegens_hflX/P_protegens_rpoB/P_protegens_tufA_1/P_protegens_ychF/P_protegens_era/P_protegens_fusA/P_protegens_tufA_2	12	4	MF
GO:0032549	ribonucleoside binding	12/828	24/4656	0.00030704	0.00634859	0.00537337	P_protegens_purA/P_protegens_lepA/P_protegens_infB/P_protegens_prfC/P_protegens_ffh/P_protegens_hflX/P_protegens_rpoB/P_protegens_tufA_1/P_protegens_ychF/P_protegens_era/P_protegens_fusA/P_protegens_tufA_2	12	5	MF
GO:0016651	oxidoreductase activity, acting on NAD(P)H	12/828	29/4656	0.0024709	0.0372228	0.031505	P_protegens_lpdG_2/P_protegens_ahpF/P_protegens_lpdG_1/P_protegens_nuoG/P_protegens_ndhC/P_protegens_nuoM/P_protegens_DJCOHBMJ_01124/P_protegens_nuoJ/P_protegens_DJCOHBMJ_01678/P_protegens_nuoB/P_protegens_garB/P_protegens_nuoI	12	4	MF
GO:0001883	purine nucleoside binding	11/828	23/4656	0.000887293	0.0159371	0.013489	P_protegens_purA/P_protegens_lepA/P_protegens_infB/P_protegens_prfC/P_protegens_ffh/P_protegens_hflX/P_protegens_tufA_1/P_protegens_ychF/P_protegens_era/P_protegens_fusA/P_protegens_tufA_2	11	5	MF
GO:0005525	GTP binding	11/828	23/4656	0.000887293	0.0159371	0.013489	P_protegens_purA/P_protegens_lepA/P_protegens_infB/P_protegens_prfC/P_protegens_ffh/P_protegens_hflX/P_protegens_tufA_1/P_protegens_ychF/P_protegens_era/P_protegens_fusA/P_protegens_tufA_2	11	9	MF
GO:0032550	purine ribonucleoside binding	11/828	23/4656	0.000887293	0.0159371	0.013489	P_protegens_purA/P_protegens_lepA/P_protegens_infB/P_protegens_prfC/P_protegens_ffh/P_protegens_hflX/P_protegens_tufA_1/P_protegens_ychF/P_protegens_era/P_protegens_fusA/P_protegens_tufA_2	11	6	MF
GO:0004252	serine-type endopeptidase activity	8/828	15/4656	0.00191356	0.0302926	0.0256393	P_protegens_degP/P_protegens_clpP/P_protegens_DJCOHBMJ_04132/P_protegens_lon_1/P_protegens_lepB/P_protegens_lon_2/P_protegens_DJCOHBMJ_04694/P_protegens_degS	8	6	MF
GO:0003746	translation elongation factor activity	6/828	7/4656	0.000185079	0.0042162	0.00356854	P_protegens_tufA_1/P_protegens_tsf/P_protegens_efp/P_protegens_DJCOHBMJ_04406/P_protegens_fusA/P_protegens_tufA_2	6	7	MF
GO:0016668	oxidoreductase activity, acting on a sulfur group of donors, NAD(P) as acceptor	6/828	10/4656	0.00340476	0.048353	0.0409254	P_protegens_lpdG_2/P_protegens_ahpF/P_protegens_lpdG_1/P_protegens_DJCOHBMJ_01124/P_protegens_DJCOHBMJ_01678/P_protegens_garB	6	5	MF
GO:0000049	tRNA binding	5/828	7/4656	0.00269013	0.039259	0.0332284	P_protegens_rnpA/P_protegens_metG/P_protegens_ileS/P_protegens_pheS/P_protegens_pheT	5	6	MF
GO:0019843	rRNA binding	5/828	7/4656	0.00269013	0.039259	0.0332284	P_protegens_rpsD/P_protegens_rplT/P_protegens_rplY/P_protegens_rplF/P_protegens_rplP	5	6	MF

## Sheet: P. putida
ID	Description	GeneRatio	BgRatio	pvalue	p.adjust	qvalue	geneID	Count	Level	Ontology
GO:0034641	cellular nitrogen compound metabolic process	141/432	1091/4176	0.000851208	0.0205644	0.0178387	P_putida_yhaV/P_putida_cytR/P_putida_HNFJGDPB_03935/P_putida_mraZ/P_putida_fecI_1/P_putida_pheT/P_putida_efp/P_putida_HNFJGDPB_01684/P_putida_folE_2/P_putida_ettA/P_putida_cysS_2/P_putida_rpsK/P_putida_HNFJGDPB_03331/P_putida_rplO/P_putida_rplQ/P_putida_metG/P_putida_miaA/P_putida_rpsM/P_putida_mutL/P_putida_HNFJGDPB_01886/P_putida_HNFJGDPB_01365/P_putida_infB/P_putida_fusA_2/P_putida_nphR_2/P_pu…	141	4	BP
GO:0044260	cellular macromolecule metabolic process	127/432	967/4176	0.000905991	0.0214015	0.0185649	P_putida_cytR/P_putida_HNFJGDPB_03935/P_putida_mraZ/P_putida_hslV/P_putida_sasA_11/P_putida_fecI_1/P_putida_pheT/P_putida_efp/P_putida_HNFJGDPB_01684/P_putida_ettA/P_putida_cysS_2/P_putida_rpsK/P_putida_cheR2/P_putida_rcsC_9/P_putida_HNFJGDPB_03331/P_putida_rplO/P_putida_rplQ/P_putida_metG/P_putida_rpsM/P_putida_mutL/P_putida_HNFJGDPB_01886/P_putida_rarA/P_putida_HNFJGDPB_01365/P_putida_infB/P_pu…	127	5	BP
GO:1901564	organonitrogen compound metabolic process	123/432	867/4176	3.43751e-05	0.00117873	0.0010225	P_putida_dapE_3/P_putida_hslV/P_putida_sasA_11/P_putida_pheT/P_putida_efp/P_putida_folE_2/P_putida_ettA/P_putida_cysS_2/P_putida_rpsK/P_putida_glsA2/P_putida_aspA/P_putida_cheR2/P_putida_rcsC_9/P_putida_HNFJGDPB_03331/P_putida_lysA_1/P_putida_rplO/P_putida_glnA/P_putida_rplQ/P_putida_metG/P_putida_rpsM/P_putida_infB/P_putida_fusA_2/P_putida_rpmC/P_putida_rplE/P_putida_ihfB/P_putida_lipA/P_putida_…	123	4	BP
GO:0034645	cellular macromolecule biosynthetic process	88/432	648/4176	0.00262444	0.0449964	0.0390324	P_putida_cytR/P_putida_HNFJGDPB_03935/P_putida_mraZ/P_putida_fecI_1/P_putida_pheT/P_putida_efp/P_putida_ettA/P_putida_cysS_2/P_putida_rpsK/P_putida_HNFJGDPB_03331/P_putida_rplO/P_putida_rplQ/P_putida_metG/P_putida_rpsM/P_putida_HNFJGDPB_01886/P_putida_rarA/P_putida_infB/P_putida_fusA_2/P_putida_nphR_2/P_putida_HNFJGDPB_02942/P_putida_rpmC/P_putida_rplE/P_putida_ihfB/P_putida_rpoC/P_putida_tufA_1/…	88	6	BP
GO:0009059	macromolecule biosynthetic process	88/432	653/4176	0.00331015	0.0469158	0.0406974	P_putida_cytR/P_putida_HNFJGDPB_03935/P_putida_mraZ/P_putida_fecI_1/P_putida_pheT/P_putida_efp/P_putida_ettA/P_putida_cysS_2/P_putida_rpsK/P_putida_HNFJGDPB_03331/P_putida_rplO/P_putida_rplQ/P_putida_metG/P_putida_rpsM/P_putida_HNFJGDPB_01886/P_putida_rarA/P_putida_infB/P_putida_fusA_2/P_putida_nphR_2/P_putida_HNFJGDPB_02942/P_putida_rpmC/P_putida_rplE/P_putida_ihfB/P_putida_rpoC/P_putida_tufA_1/…	88	5	BP
GO:1901566	organonitrogen compound biosynthetic process	84/432	473/4176	1.1686e-07	7.30717e-06	6.33864e-06	P_putida_pheT/P_putida_efp/P_putida_folE_2/P_putida_ettA/P_putida_cysS_2/P_putida_rpsK/P_putida_HNFJGDPB_03331/P_putida_lysA_1/P_putida_rplO/P_putida_glnA/P_putida_rplQ/P_putida_metG/P_putida_rpsM/P_putida_infB/P_putida_fusA_2/P_putida_rpmC/P_putida_rplE/P_putida_ihfB/P_putida_purT/P_putida_tufA_1/P_putida_atpC/P_putida_atpA/P_putida_arfB/P_putida_rpmB/P_putida_puuA_3/P_putida_rpmJ/P_putida_rplR/…	84	5	BP
GO:0019538	protein metabolic process	77/432	436/4176	5.65276e-07	3.33827e-05	2.8958e-05	P_putida_dapE_3/P_putida_hslV/P_putida_sasA_11/P_putida_pheT/P_putida_efp/P_putida_ettA/P_putida_cysS_2/P_putida_rpsK/P_putida_cheR2/P_putida_rcsC_9/P_putida_HNFJGDPB_03331/P_putida_rplO/P_putida_rplQ/P_putida_metG/P_putida_rpsM/P_putida_infB/P_putida_fusA_2/P_putida_rpmC/P_putida_rplE/P_putida_ihfB/P_putida_lipA/P_putida_clpA/P_putida_tufA_1/P_putida_arfB/P_putida_rpmB/P_putida_rpmJ/P_putida_rpl…	77	5	BP
GO:0044267	cellular protein metabolic process	66/432	311/4176	2.73178e-09	1.93592e-07	1.67933e-07	P_putida_hslV/P_putida_sasA_11/P_putida_pheT/P_putida_efp/P_putida_ettA/P_putida_cysS_2/P_putida_rpsK/P_putida_cheR2/P_putida_rcsC_9/P_putida_HNFJGDPB_03331/P_putida_rplO/P_putida_rplQ/P_putida_metG/P_putida_rpsM/P_putida_infB/P_putida_fusA_2/P_putida_rpmC/P_putida_rplE/P_putida_ihfB/P_putida_lipA/P_putida_tufA_1/P_putida_arfB/P_putida_rpmB/P_putida_rpmJ/P_putida_rplR/P_putida_rpsJ/P_putida_rpsQ/…	66	6	BP
GO:0043603	cellular amide metabolic process	54/432	202/4176	1.04391e-11	1.10968e-09	9.62594e-10	P_putida_pheT/P_putida_efp/P_putida_folE_2/P_putida_ettA/P_putida_cysS_2/P_putida_rpsK/P_putida_HNFJGDPB_03331/P_putida_rplO/P_putida_rplQ/P_putida_metG/P_putida_rpsM/P_putida_infB/P_putida_fusA_2/P_putida_rpmC/P_putida_rplE/P_putida_ihfB/P_putida_tufA_1/P_putida_arfB/P_putida_rpmB/P_putida_rpmJ/P_putida_rplR/P_putida_rpsJ/P_putida_rpsQ/P_putida_rplF/P_putida_rpmD/P_putida_rpsC/P_putida_prfC/P_pu…	54	5	BP
GO:0043604	amide biosynthetic process	52/432	174/4176	2.17608e-13	3.30454e-11	2.86654e-11	P_putida_pheT/P_putida_efp/P_putida_folE_2/P_putida_ettA/P_putida_cysS_2/P_putida_rpsK/P_putida_HNFJGDPB_03331/P_putida_rplO/P_putida_rplQ/P_putida_metG/P_putida_rpsM/P_putida_infB/P_putida_fusA_2/P_putida_rpmC/P_putida_rplE/P_putida_ihfB/P_putida_tufA_1/P_putida_arfB/P_putida_rpmB/P_putida_rpmJ/P_putida_rplR/P_putida_rpsJ/P_putida_rpsQ/P_putida_rplF/P_putida_rpmD/P_putida_rpsC/P_putida_prfC/P_pu…	52	6	BP
GO:0006518	peptide metabolic process	51/432	150/4176	1.05037e-15	5.20932e-13	4.51885e-13	P_putida_pheT/P_putida_efp/P_putida_ettA/P_putida_cysS_2/P_putida_rpsK/P_putida_HNFJGDPB_03331/P_putida_rplO/P_putida_rplQ/P_putida_metG/P_putida_rpsM/P_putida_infB/P_putida_fusA_2/P_putida_rpmC/P_putida_rplE/P_putida_ihfB/P_putida_tufA_1/P_putida_arfB/P_putida_rpmB/P_putida_rpmJ/P_putida_rplR/P_putida_rpsJ/P_putida_rpsQ/P_putida_rplF/P_putida_rpmD/P_putida_rpsC/P_putida_prfC/P_putida_rplX/P_puti…	51	6	BP
GO:0006412	translation	50/432	141/4176	2.82862e-16	3.00682e-13	2.60829e-13	P_putida_pheT/P_putida_efp/P_putida_ettA/P_putida_cysS_2/P_putida_rpsK/P_putida_HNFJGDPB_03331/P_putida_rplO/P_putida_rplQ/P_putida_metG/P_putida_rpsM/P_putida_infB/P_putida_fusA_2/P_putida_rpmC/P_putida_rplE/P_putida_ihfB/P_putida_tufA_1/P_putida_arfB/P_putida_rpmB/P_putida_rpmJ/P_putida_rplR/P_putida_rpsJ/P_putida_rpsQ/P_putida_rplF/P_putida_rpmD/P_putida_rpsC/P_putida_prfC/P_putida_rplX/P_puti…	50	8	BP
GO:0043043	peptide biosynthetic process	50/432	146/4176	1.47018e-15	5.20932e-13	4.51885e-13	P_putida_pheT/P_putida_efp/P_putida_ettA/P_putida_cysS_2/P_putida_rpsK/P_putida_HNFJGDPB_03331/P_putida_rplO/P_putida_rplQ/P_putida_metG/P_putida_rpsM/P_putida_infB/P_putida_fusA_2/P_putida_rpmC/P_putida_rplE/P_putida_ihfB/P_putida_tufA_1/P_putida_arfB/P_putida_rpmB/P_putida_rpmJ/P_putida_rplR/P_putida_rpsJ/P_putida_rpsQ/P_putida_rplF/P_putida_rpmD/P_putida_rpsC/P_putida_prfC/P_putida_rplX/P_puti…	50	7	BP
GO:0006259	DNA metabolic process	29/432	167/4176	0.00318578	0.0463902	0.0402414	P_putida_HNFJGDPB_01684/P_putida_mutL/P_putida_HNFJGDPB_01365/P_putida_ihfB/P_putida_uvrC/P_putida_HNFJGDPB_03337/P_putida_HNFJGDPB_01884/P_putida_HNFJGDPB_02856/P_putida_dinB_1/P_putida_xerD_2/P_putida_HNFJGDPB_03329/P_putida_recA/P_putida_HNFJGDPB_01813/P_putida_HNFJGDPB_03336/P_putida_HNFJGDPB_03373/P_putida_gyrA/P_putida_dnaA/P_putida_HNFJGDPB_03346/P_putida_recF/P_putida_HNFJGDPB_03469/P_put…	29	7	BP
GO:0034220	ion transmembrane transport	25/432	137/4176	0.00305898	0.0463902	0.0402414	P_putida_fhuA_1/P_putida_sbp_1/P_putida_cyoB/P_putida_kdpA/P_putida_trkI_2/P_putida_sbp_2/P_putida_atpC/P_putida_atpA/P_putida_HNFJGDPB_03497/P_putida_iutA_2/P_putida_HNFJGDPB_00114/P_putida_HNFJGDPB_03758/P_putida_fpvA_1/P_putida_atpD/P_putida_HNFJGDPB_03762/P_putida_kefB/P_putida_ccoN1_2/P_putida_gltP_2/P_putida_HNFJGDPB_03936/P_putida_HNFJGDPB_03359/P_putida_ccoN1_1/P_putida_cyoA/P_putida_atpH…	25	6	BP
GO:0006812	cation transport	24/432	126/4176	0.00203949	0.0387139	0.0335826	P_putida_fhuA_1/P_putida_cyoB/P_putida_kdpA/P_putida_trkI_2/P_putida_atpC/P_putida_atpA/P_putida_HNFJGDPB_03497/P_putida_iutA_2/P_putida_HNFJGDPB_00114/P_putida_HNFJGDPB_03758/P_putida_fpvA_1/P_putida_atpD/P_putida_HNFJGDPB_03762/P_putida_kefB/P_putida_ccoN1_2/P_putida_btuD_7/P_putida_HNFJGDPB_03292/P_putida_HNFJGDPB_03936/P_putida_ccoN1_1/P_putida_cyoA/P_putida_atpH_2/P_putida_trkI_1/P_putida_gl…	24	6	BP
GO:0098660	inorganic ion transmembrane transport	22/432	101/4176	0.000484087	0.0135627	0.011765	P_putida_fhuA_1/P_putida_sbp_1/P_putida_cyoB/P_putida_kdpA/P_putida_trkI_2/P_putida_sbp_2/P_putida_atpC/P_putida_atpA/P_putida_iutA_2/P_putida_HNFJGDPB_00114/P_putida_HNFJGDPB_03758/P_putida_fpvA_1/P_putida_atpD/P_putida_HNFJGDPB_03762/P_putida_kefB/P_putida_ccoN1_2/P_putida_HNFJGDPB_03936/P_putida_HNFJGDPB_03359/P_putida_ccoN1_1/P_putida_cyoA/P_putida_atpH_2/P_putida_trkI_1	22	7	BP
GO:0098655	cation transmembrane transport	21/432	90/4176	0.000239449	0.0072724	0.00630848	P_putida_fhuA_1/P_putida_cyoB/P_putida_kdpA/P_putida_trkI_2/P_putida_atpC/P_putida_atpA/P_putida_HNFJGDPB_03497/P_putida_iutA_2/P_putida_HNFJGDPB_00114/P_putida_HNFJGDPB_03758/P_putida_fpvA_1/P_putida_atpD/P_putida_HNFJGDPB_03762/P_putida_kefB/P_putida_ccoN1_2/P_putida_HNFJGDPB_03936/P_putida_ccoN1_1/P_putida_cyoA/P_putida_atpH_2/P_putida_trkI_1/P_putida_gltA	21	7	BP
GO:0098662	inorganic cation transmembrane transport	19/432	82/4176	0.00051768	0.0137573	0.0119339	P_putida_fhuA_1/P_putida_cyoB/P_putida_kdpA/P_putida_trkI_2/P_putida_atpC/P_putida_atpA/P_putida_iutA_2/P_putida_HNFJGDPB_00114/P_putida_HNFJGDPB_03758/P_putida_fpvA_1/P_putida_atpD/P_putida_HNFJGDPB_03762/P_putida_kefB/P_putida_ccoN1_2/P_putida_HNFJGDPB_03936/P_putida_ccoN1_1/P_putida_cyoA/P_putida_atpH_2/P_putida_trkI_1	19	8	BP
GO:0015672	monovalent inorganic cation transport	16/432	49/4176	1.73169e-05	0.000707993	0.000614153	P_putida_cyoB/P_putida_kdpA/P_putida_trkI_2/P_putida_atpC/P_putida_atpA/P_putida_HNFJGDPB_03497/P_putida_HNFJGDPB_00114/P_putida_HNFJGDPB_03758/P_putida_atpD/P_putida_HNFJGDPB_03762/P_putida_kefB/P_putida_ccoN1_2/P_putida_ccoN1_1/P_putida_cyoA/P_putida_atpH_2/P_putida_trkI_1	16	7	BP
GO:1902600	proton transmembrane transport	12/432	31/4176	2.90485e-05	0.00105598	0.000916012	P_putida_cyoB/P_putida_atpC/P_putida_atpA/P_putida_HNFJGDPB_00114/P_putida_HNFJGDPB_03758/P_putida_atpD/P_putida_HNFJGDPB_03762/P_putida_kefB/P_putida_ccoN1_2/P_putida_ccoN1_1/P_putida_cyoA/P_putida_atpH_2	12	9	BP
GO:0046034	ATP metabolic process	9/432	29/4176	0.00188714	0.0364732	0.0316389	P_putida_atpC/P_putida_atpA/P_putida_nuoG/P_putida_fadA_2/P_putida_atpD/P_putida_pfkB/P_putida_nuoM/P_putida_atpH_2/P_putida_cbbA	9	3	BP
GO:0006541	glutamine metabolic process	9/432	30/4176	0.00245439	0.0429649	0.0372702	P_putida_glsA2/P_putida_glnA/P_putida_puuA_3/P_putida_hchA/P_putida_puuA_5/P_putida_glmS/P_putida_hisH/P_putida_guaA/P_putida_purL	9	10	BP
GO:0006418	tRNA aminoacylation for protein translation	8/432	25/4176	0.00271265	0.0454713	0.0394443	P_putida_pheT/P_putida_cysS_2/P_putida_metG/P_putida_alaS/P_putida_aspS/P_putida_lysS/P_putida_ileS/P_putida_ndk	8	11	BP
GO:0043038	amino acid activation	8/432	26/4176	0.00357126	0.0493019	0.0427672	P_putida_pheT/P_putida_cysS_2/P_putida_metG/P_putida_alaS/P_putida_aspS/P_putida_lysS/P_putida_ileS/P_putida_ndk	8	8	BP
GO:0043039	tRNA aminoacylation	8/432	26/4176	0.00357126	0.0493019	0.0427672	P_putida_pheT/P_putida_cysS_2/P_putida_metG/P_putida_alaS/P_putida_aspS/P_putida_lysS/P_putida_ileS/P_putida_ndk	8	10	BP
GO:0009991	response to extracellular stimulus	7/432	20/4176	0.00282324	0.0454713	0.0394443	P_putida_uvrC/P_putida_HNFJGDPB_01884/P_putida_recA/P_putida_parA_1/P_putida_psiE/P_putida_recF/P_putida_uvrA_2	7	4	BP
GO:0031668	cellular response to extracellular stimulus	7/432	20/4176	0.00282324	0.0454713	0.0394443	P_putida_uvrC/P_putida_HNFJGDPB_01884/P_putida_recA/P_putida_parA_1/P_putida_psiE/P_putida_recF/P_putida_uvrA_2	7	5	BP
GO:0071496	cellular response to external stimulus	7/432	20/4176	0.00282324	0.0454713	0.0394443	P_putida_uvrC/P_putida_HNFJGDPB_01884/P_putida_recA/P_putida_parA_1/P_putida_psiE/P_putida_recF/P_putida_uvrA_2	7	4	BP
GO:0009145	purine nucleoside triphosphate biosynthetic process	5/432	9/4176	0.0010248	0.022695	0.0196869	P_putida_atpC/P_putida_atpA/P_putida_atpD/P_putida_ndk/P_putida_atpH_2	5	10	BP
GO:0009205	purine ribonucleoside triphosphate metabolic process	5/432	9/4176	0.0010248	0.022695	0.0196869	P_putida_atpC/P_putida_atpA/P_putida_atpD/P_putida_ndk/P_putida_atpH_2	5	10	BP
GO:0009206	purine ribonucleoside triphosphate biosynthetic process	5/432	9/4176	0.0010248	0.022695	0.0196869	P_putida_atpC/P_putida_atpA/P_putida_atpD/P_putida_ndk/P_putida_atpH_2	5	11	BP
GO:0009144	purine nucleoside triphosphate metabolic process	5/432	10/4176	0.00187652	0.0364732	0.0316389	P_putida_atpC/P_putida_atpA/P_putida_atpD/P_putida_ndk/P_putida_atpH_2	5	9	BP
GO:0009199	ribonucleoside triphosphate metabolic process	5/432	11/4176	0.00315056	0.0463902	0.0402414	P_putida_atpC/P_putida_atpA/P_putida_atpD/P_putida_ndk/P_putida_atpH_2	5	9	BP
GO:0009201	ribonucleoside triphosphate biosynthetic process	5/432	11/4176	0.00315056	0.0463902	0.0402414	P_putida_atpC/P_putida_atpA/P_putida_atpD/P_putida_ndk/P_putida_atpH_2	5	10	BP
GO:0005622	intracellular	110/432	529/4176	1.06849e-14	2.83952e-12	2.46316e-12	P_putida_scpB/P_putida_mraZ/P_putida_hslV/P_putida_pheT/P_putida_efp/P_putida_cysS_2/P_putida_rpsK/P_putida_HNFJGDPB_03331/P_putida_groL/P_putida_rplO/P_putida_glnA/P_putida_rplQ/P_putida_metG/P_putida_rpsM/P_putida_rimP/P_putida_mutL/P_putida_capB_3/P_putida_dht/P_putida_infB/P_putida_fusA_2/P_putida_rpmC/P_putida_dksA_3/P_putida_rplE/P_putida_ihfB/P_putida_uvrC/P_putida_pckA/P_putida_lipA/P_put…	110	2	CC
GO:0005737	cytoplasm	71/432	414/4176	5.21579e-06	0.000264018	0.000229024	P_putida_scpB/P_putida_mraZ/P_putida_hslV/P_putida_pheT/P_putida_efp/P_putida_cysS_2/P_putida_rpsK/P_putida_groL/P_putida_glnA/P_putida_metG/P_putida_rimP/P_putida_capB_3/P_putida_dht/P_putida_infB/P_putida_fusA_2/P_putida_dksA_3/P_putida_uvrC/P_putida_pckA/P_putida_lipA/P_putida_tufA_1/P_putida_accB/P_putida_rlmN/P_putida_recA/P_putida_fadA_2/P_putida_dmlR_16/P_putida_fabZ/P_putida_hisI_2/P_puti…	71	3	CC
GO:0043226	organelle	48/432	158/4176	1.0128e-12	1.19623e-10	1.03768e-10	P_putida_flgC/P_putida_HNFJGDPB_03901/P_putida_rpsK/P_putida_HNFJGDPB_03331/P_putida_rplO/P_putida_flgB/P_putida_rplQ/P_putida_rpsM/P_putida_rpmC/P_putida_rplE/P_putida_ihfB/P_putida_rpmB/P_putida_rpmJ/P_putida_flgE/P_putida_rplR/P_putida_rpsJ/P_putida_rpsQ/P_putida_rplF/P_putida_rpoA/P_putida_rpmD/P_putida_rpsC/P_putida_fadA_2/P_putida_dmlR_16/P_putida_rplX/P_putida_rpsL/P_putida_parA_1/P_putida…	48	3	CC
GO:0043228	non-membrane-bounded organelle	43/432	131/4176	8.89767e-13	1.18228e-10	1.02557e-10	P_putida_flgC/P_putida_HNFJGDPB_03901/P_putida_rpsK/P_putida_HNFJGDPB_03331/P_putida_rplO/P_putida_flgB/P_putida_rplQ/P_putida_rpsM/P_putida_rpmC/P_putida_rplE/P_putida_ihfB/P_putida_rpmB/P_putida_rpmJ/P_putida_flgE/P_putida_rplR/P_putida_rpsJ/P_putida_rpsQ/P_putida_rplF/P_putida_rpoA/P_putida_rpmD/P_putida_rpsC/P_putida_rplX/P_putida_rpsL/P_putida_gyrA/P_putida_HNFJGDPB_04704/P_putida_rpmG/P_put…	43	4	CC
GO:0043229	intracellular organelle	41/432	132/4176	2.35926e-11	2.08991e-09	1.8129e-09	P_putida_rpsK/P_putida_HNFJGDPB_03331/P_putida_rplO/P_putida_rplQ/P_putida_rpsM/P_putida_rpmC/P_putida_rplE/P_putida_ihfB/P_putida_rpmB/P_putida_rpmJ/P_putida_rplR/P_putida_rpsJ/P_putida_rpsQ/P_putida_rplF/P_putida_rpoA/P_putida_rpmD/P_putida_rpsC/P_putida_fadA_2/P_putida_dmlR_16/P_putida_rplX/P_putida_rpsL/P_putida_parA_1/P_putida_gyrA/P_putida_HNFJGDPB_04704/P_putida_rpmG/P_putida_rpsH/P_putida…	41	4	CC
GO:0043232	intracellular non-membrane-bounded organelle	36/432	105/4176	1.70417e-11	1.64684e-09	1.42856e-09	P_putida_rpsK/P_putida_HNFJGDPB_03331/P_putida_rplO/P_putida_rplQ/P_putida_rpsM/P_putida_rpmC/P_putida_rplE/P_putida_ihfB/P_putida_rpmB/P_putida_rpmJ/P_putida_rplR/P_putida_rpsJ/P_putida_rpsQ/P_putida_rplF/P_putida_rpoA/P_putida_rpmD/P_putida_rpsC/P_putida_rplX/P_putida_rpsL/P_putida_gyrA/P_putida_HNFJGDPB_04704/P_putida_rpmG/P_putida_rpsH/P_putida_rpsN/P_putida_rimK_2/P_putida_rplP/P_putida_rpsD…	36	5	CC
GO:0032991	protein-containing complex	36/432	196/4176	0.000351467	0.010378	0.00900248	P_putida_yhaV/P_putida_hslV/P_putida_rpsK/P_putida_rplO/P_putida_mutL/P_putida_uvrC/P_putida_atpC/P_putida_atpA/P_putida_fadB_2/P_putida_rpsJ/P_putida_anr/P_putida_accB/P_putida_rpmD/P_putida_dmlR_16/P_putida_atpD/P_putida_rpsL/P_putida_kpsM/P_putida_HNFJGDPB_04704/P_putida_ccoN1_2/P_putida_btuD_7/P_putida_ccoN1_1/P_putida_ihfA/P_putida_ndk/P_putida_rpsD/P_putida_atpH_2/P_putida_rplA/P_putida_scr…	36	2	CC
GO:0005840	ribosome	31/432	82/4176	2.57558e-11	2.10603e-09	1.82689e-09	P_putida_rpsK/P_putida_HNFJGDPB_03331/P_putida_rplO/P_putida_rplQ/P_putida_rpsM/P_putida_rpmC/P_putida_rplE/P_putida_rpmB/P_putida_rpmJ/P_putida_rplR/P_putida_rpsJ/P_putida_rpsQ/P_putida_rplF/P_putida_rpoA/P_putida_rpmD/P_putida_rpsC/P_putida_rplX/P_putida_rpsL/P_putida_HNFJGDPB_04704/P_putida_rpmG/P_putida_rpsH/P_putida_rpsN/P_putida_rimK_2/P_putida_rplP/P_putida_rpsD/P_putida_rplA/P_putida_rpsA…	31	6	CC
GO:0044391	ribosomal subunit	11/432	20/4176	9.07637e-07	5.07799e-05	4.40493e-05	P_putida_rpsK/P_putida_rplO/P_putida_rpsJ/P_putida_rpmD/P_putida_rpsL/P_putida_HNFJGDPB_04704/P_putida_rpsD/P_putida_rplA/P_putida_rplN/P_putida_rplJ/P_putida_rpsE	11	7	CC
GO:1990904	ribonucleoprotein complex	11/432	22/4176	3.14166e-06	0.000166979	0.000144847	P_putida_rpsK/P_putida_rplO/P_putida_rpsJ/P_putida_rpmD/P_putida_rpsL/P_putida_HNFJGDPB_04704/P_putida_rpsD/P_putida_rplA/P_putida_rplN/P_putida_rplJ/P_putida_rpsE	11	3	CC
GO:0015934	large ribosomal subunit	6/432	12/4176	0.000635029	0.0156985	0.0136178	P_putida_rplO/P_putida_rpmD/P_putida_HNFJGDPB_04704/P_putida_rplA/P_putida_rplN/P_putida_rplJ	6	8	CC
GO:0070469	respiratory chain	6/432	12/4176	0.000635029	0.0156985	0.0136178	P_putida_cyoB/P_putida_HNFJGDPB_00114/P_putida_fadA_2/P_putida_ccoN1_2/P_putida_ccoN1_1/P_putida_cyoA	6	4	CC
GO:0015935	small ribosomal subunit	5/432	8/4176	0.000497597	0.0135627	0.011765	P_putida_rpsK/P_putida_rpsJ/P_putida_rpsL/P_putida_rpsD/P_putida_rpsE	5	8	CC
GO:0030694	bacterial-type flagellum basal body, rod	4/432	6/4176	0.00142993	0.0298043	0.0258539	P_putida_flgC/P_putida_flgB/P_putida_flgF/P_putida_flgG	4	7	CC
GO:0033178	proton-transporting two-sector ATPase complex, catalytic domain	4/432	6/4176	0.00142993	0.0298043	0.0258539	P_putida_atpC/P_putida_atpA/P_putida_atpD/P_putida_atpH_2	4	6	CC
GO:0045261	proton-transporting ATP synthase complex, catalytic core F(1)	4/432	6/4176	0.00142993	0.0298043	0.0258539	P_putida_atpC/P_putida_atpA/P_putida_atpD/P_putida_atpH_2	4	7	CC
GO:0097159	organic cyclic compound binding	178/432	1379/4176	0.000103185	0.00322605	0.00279846	P_putida_cytR/P_putida_HNFJGDPB_03935/P_putida_mraZ/P_putida_sasA_11/P_putida_HNFJGDPB_00888/P_putida_fecI_1/P_putida_pheT/P_putida_efp/P_putida_HNFJGDPB_04705/P_putida_HNFJGDPB_01684/P_putida_cyoB/P_putida_HNFJGDPB_01885/P_putida_folE_2/P_putida_ettA/P_putida_cysS_2/P_putida_rpsK/P_putida_gap2/P_putida_lysA_1/P_putida_groL/P_putida_rplO/P_putida_glnA/P_putida_HNFJGDPB_00559/P_putida_msbA/P_putid…	178	3	MF
GO:1901363	heterocyclic compound binding	178/432	1379/4176	0.000103185	0.00322605	0.00279846	P_putida_cytR/P_putida_HNFJGDPB_03935/P_putida_mraZ/P_putida_sasA_11/P_putida_HNFJGDPB_00888/P_putida_fecI_1/P_putida_pheT/P_putida_efp/P_putida_HNFJGDPB_04705/P_putida_HNFJGDPB_01684/P_putida_cyoB/P_putida_HNFJGDPB_01885/P_putida_folE_2/P_putida_ettA/P_putida_cysS_2/P_putida_rpsK/P_putida_gap2/P_putida_lysA_1/P_putida_groL/P_putida_rplO/P_putida_glnA/P_putida_HNFJGDPB_00559/P_putida_msbA/P_putid…	178	3	MF
GO:0003676	nucleic acid binding	105/432	761/4176	0.000496144	0.0135627	0.011765	P_putida_cytR/P_putida_HNFJGDPB_03935/P_putida_mraZ/P_putida_fecI_1/P_putida_pheT/P_putida_efp/P_putida_HNFJGDPB_04705/P_putida_HNFJGDPB_01684/P_putida_HNFJGDPB_01885/P_putida_rpsK/P_putida_rplO/P_putida_HNFJGDPB_00559/P_putida_metG/P_putida_rpsM/P_putida_mutL/P_putida_capB_3/P_putida_HNFJGDPB_01886/P_putida_rarA/P_putida_HNFJGDPB_03473/P_putida_infB/P_putida_fusA_2/P_putida_nphR_2/P_putida_HNFJG…	105	4	MF
GO:0046872	metal ion binding	70/432	488/4176	0.00187606	0.0364732	0.0316389	P_putida_dapE_3/P_putida_hslV/P_putida_ubiD/P_putida_pheT/P_putida_kdpA/P_putida_folE_2/P_putida_cysS_2/P_putida_trkI_2/P_putida_metG/P_putida_HNFJGDPB_00036/P_putida_sdhD/P_putida_nuoI/P_putida_dksA_3/P_putida_sir_2/P_putida_rpoC/P_putida_pckA/P_putida_lipA/P_putida_purT/P_putida_rimK_1/P_putida_phhA/P_putida_HNFJGDPB_05193/P_putida_HNFJGDPB_00114/P_putida_HNFJGDPB_03758/P_putida_rlmN/P_putida_x…	70	5	MF
GO:0043169	cation binding	70/432	493/4176	0.00246553	0.0429649	0.0372702	P_putida_dapE_3/P_putida_hslV/P_putida_ubiD/P_putida_pheT/P_putida_kdpA/P_putida_folE_2/P_putida_cysS_2/P_putida_trkI_2/P_putida_metG/P_putida_HNFJGDPB_00036/P_putida_sdhD/P_putida_nuoI/P_putida_dksA_3/P_putida_sir_2/P_putida_rpoC/P_putida_pckA/P_putida_lipA/P_putida_purT/P_putida_rimK_1/P_putida_phhA/P_putida_HNFJGDPB_05193/P_putida_HNFJGDPB_00114/P_putida_HNFJGDPB_03758/P_putida_rlmN/P_putida_x…	70	4	MF
GO:0017076	purine nucleotide binding	65/432	449/4176	0.00219257	0.0401845	0.0348583	P_putida_sasA_11/P_putida_pheT/P_putida_folE_2/P_putida_ettA/P_putida_cysS_2/P_putida_groL/P_putida_glnA/P_putida_msbA/P_putida_metG/P_putida_miaA/P_putida_mutL/P_putida_rarA/P_putida_infB/P_putida_fusA_2/P_putida_pckA/P_putida_clpA/P_putida_purT/P_putida_tufA_1/P_putida_atpC/P_putida_atpA/P_putida_rimK_1/P_putida_bacA/P_putida_recA/P_putida_HNFJGDPB_01490/P_putida_atpD/P_putida_sasA_3/P_putida_p…	65	6	MF
GO:0035639	purine ribonucleoside triphosphate binding	64/432	440/4176	0.00210846	0.0393209	0.0341091	P_putida_sasA_11/P_putida_pheT/P_putida_folE_2/P_putida_ettA/P_putida_cysS_2/P_putida_groL/P_putida_glnA/P_putida_msbA/P_putida_metG/P_putida_miaA/P_putida_mutL/P_putida_rarA/P_putida_infB/P_putida_fusA_2/P_putida_pckA/P_putida_clpA/P_putida_purT/P_putida_tufA_1/P_putida_atpC/P_putida_atpA/P_putida_rimK_1/P_putida_bacA/P_putida_recA/P_putida_HNFJGDPB_01490/P_putida_atpD/P_putida_sasA_3/P_putida_p…	64	5	MF
GO:0032555	purine ribonucleotide binding	64/432	448/4176	0.00330388	0.0469158	0.0406974	P_putida_sasA_11/P_putida_pheT/P_putida_folE_2/P_putida_ettA/P_putida_cysS_2/P_putida_groL/P_putida_glnA/P_putida_msbA/P_putida_metG/P_putida_miaA/P_putida_mutL/P_putida_rarA/P_putida_infB/P_putida_fusA_2/P_putida_pckA/P_putida_clpA/P_putida_purT/P_putida_tufA_1/P_putida_atpC/P_putida_atpA/P_putida_rimK_1/P_putida_bacA/P_putida_recA/P_putida_HNFJGDPB_01490/P_putida_atpD/P_putida_sasA_3/P_putida_p…	64	7	MF
GO:0003723	RNA binding	38/432	144/4176	2.24474e-08	1.49135e-06	1.29368e-06	P_putida_pheT/P_putida_efp/P_putida_rpsK/P_putida_rplO/P_putida_metG/P_putida_rpsM/P_putida_infB/P_putida_fusA_2/P_putida_rpmC/P_putida_rsuA/P_putida_rplE/P_putida_tufA_1/P_putida_arfB/P_putida_rplR/P_putida_rpsJ/P_putida_rpsQ/P_putida_rplF/P_putida_rlmN/P_putida_rpsC/P_putida_prfC/P_putida_rplX/P_putida_rnr/P_putida_rpsL/P_putida_alaS/P_putida_tufA_2/P_putida_rpsH/P_putida_rpsN/P_putida_rplP/P_p…	38	5	MF
GO:0005198	structural molecule activity	31/432	68/4176	6.04952e-14	1.07177e-11	9.29716e-12	P_putida_HNFJGDPB_03901/P_putida_rpsK/P_putida_HNFJGDPB_03331/P_putida_rplO/P_putida_rplQ/P_putida_rpsM/P_putida_rpmC/P_putida_rplE/P_putida_rpmB/P_putida_rpmJ/P_putida_rplR/P_putida_rpsJ/P_putida_rpsQ/P_putida_rplF/P_putida_rpmD/P_putida_rpsC/P_putida_rplX/P_putida_rpsL/P_putida_HNFJGDPB_04704/P_putida_rpmG/P_putida_rpsH/P_putida_rpsN/P_putida_HNFJGDPB_03902/P_putida_rplP/P_putida_rpsD/P_putida_…	31	2	MF
GO:0003735	structural constituent of ribosome	29/432	59/4176	3.43758e-14	7.30828e-12	6.33961e-12	P_putida_rpsK/P_putida_HNFJGDPB_03331/P_putida_rplO/P_putida_rplQ/P_putida_rpsM/P_putida_rpmC/P_putida_rplE/P_putida_rpmB/P_putida_rpmJ/P_putida_rplR/P_putida_rpsJ/P_putida_rpsQ/P_putida_rplF/P_putida_rpmD/P_putida_rpsC/P_putida_rplX/P_putida_rpsL/P_putida_HNFJGDPB_04704/P_putida_rpmG/P_putida_rpsH/P_putida_rpsN/P_putida_rplP/P_putida_rpsD/P_putida_rplA/P_putida_rpsA/P_putida_rplT/P_putida_rplN/P…	29	3	MF
GO:0016874	ligase activity	27/432	145/4176	0.00155461	0.0317798	0.0275675	P_putida_pheT/P_putida_cysS_2/P_putida_glnA/P_putida_metG/P_putida_fadD_1/P_putida_purT/P_putida_atpC/P_putida_atpA/P_putida_rimK_1/P_putida_puuA_3/P_putida_accB/P_putida_dmdB/P_putida_atpD/P_putida_puuA_5/P_putida_acs/P_putida_alaS/P_putida_aspS/P_putida_rimK_2/P_putida_cfiB/P_putida_lysS/P_putida_ileS/P_putida_ndk/P_putida_carB/P_putida_atpH_2/P_putida_pncB2/P_putida_guaA/P_putida_purL	27	3	MF
GO:0015075	ion transmembrane transporter activity	25/432	134/4176	0.00223607	0.0402872	0.0349474	P_putida_HNFJGDPB_04198/P_putida_sbp_1/P_putida_cyoB/P_putida_kdpA/P_putida_trkI_2/P_putida_sbp_2/P_putida_atpC/P_putida_atpA/P_putida_HNFJGDPB_03497/P_putida_HNFJGDPB_00114/P_putida_HNFJGDPB_03758/P_putida_atpD/P_putida_HNFJGDPB_03762/P_putida_kefB/P_putida_ccoN1_2/P_putida_btuD_7/P_putida_HNFJGDPB_03292/P_putida_HNFJGDPB_03936/P_putida_HNFJGDPB_03359/P_putida_ccoN1_1/P_putida_cyoA/P_putida_atpH…	25	4	MF
GO:0019843	rRNA binding	20/432	41/4176	4.42612e-10	3.36069e-08	2.91525e-08	P_putida_rpsK/P_putida_rplO/P_putida_rpsM/P_putida_rplE/P_putida_rplR/P_putida_rpsQ/P_putida_rplF/P_putida_rlmN/P_putida_rpsC/P_putida_rplX/P_putida_rpsL/P_putida_rpsH/P_putida_rpsN/P_putida_rplP/P_putida_rpsD/P_putida_rplA/P_putida_rplT/P_putida_rplN/P_putida_rplJ/P_putida_rpsE	20	6	MF
GO:0008324	cation transmembrane transporter activity	20/432	73/4176	2.98018e-05	0.00105598	0.000916012	P_putida_cyoB/P_putida_kdpA/P_putida_trkI_2/P_putida_atpC/P_putida_atpA/P_putida_HNFJGDPB_03497/P_putida_HNFJGDPB_00114/P_putida_HNFJGDPB_03758/P_putida_atpD/P_putida_HNFJGDPB_03762/P_putida_kefB/P_putida_ccoN1_2/P_putida_btuD_7/P_putida_HNFJGDPB_03292/P_putida_HNFJGDPB_03936/P_putida_ccoN1_1/P_putida_cyoA/P_putida_atpH_2/P_putida_trkI_1/P_putida_gltA	20	5	MF
GO:0022890	inorganic cation transmembrane transporter activity	16/432	64/4176	0.000582026	0.0150901	0.01309	P_putida_cyoB/P_putida_kdpA/P_putida_trkI_2/P_putida_atpC/P_putida_atpA/P_putida_HNFJGDPB_00114/P_putida_HNFJGDPB_03758/P_putida_atpD/P_putida_HNFJGDPB_03762/P_putida_kefB/P_putida_ccoN1_2/P_putida_HNFJGDPB_03936/P_putida_ccoN1_1/P_putida_cyoA/P_putida_atpH_2/P_putida_trkI_1	16	6	MF
GO:0015077	monovalent inorganic cation transmembrane transporter activity	15/432	47/4176	4.31625e-05	0.0014338	0.00124376	P_putida_cyoB/P_putida_kdpA/P_putida_trkI_2/P_putida_atpC/P_putida_atpA/P_putida_HNFJGDPB_00114/P_putida_HNFJGDPB_03758/P_putida_atpD/P_putida_HNFJGDPB_03762/P_putida_kefB/P_putida_ccoN1_2/P_putida_ccoN1_1/P_putida_cyoA/P_putida_atpH_2/P_putida_trkI_1	15	7	MF
GO:0015078	proton transmembrane transporter activity	12/432	31/4176	2.90485e-05	0.00105598	0.000916012	P_putida_cyoB/P_putida_atpC/P_putida_atpA/P_putida_HNFJGDPB_00114/P_putida_HNFJGDPB_03758/P_putida_atpD/P_putida_HNFJGDPB_03762/P_putida_kefB/P_putida_ccoN1_2/P_putida_ccoN1_1/P_putida_cyoA/P_putida_atpH_2	12	8	MF
GO:0000049	tRNA binding	11/432	25/4176	1.48588e-05	0.000631798	0.000548057	P_putida_pheT/P_putida_metG/P_putida_rpsM/P_putida_rplE/P_putida_rpsJ/P_putida_rlmN/P_putida_rpsL/P_putida_alaS/P_putida_rplP/P_putida_ileS/P_putida_rplA	11	6	MF
GO:0008135	translation factor activity, RNA binding	9/432	31/4176	0.003149	0.0463902	0.0402414	P_putida_efp/P_putida_infB/P_putida_fusA_2/P_putida_rpmC/P_putida_tufA_1/P_putida_arfB/P_putida_prfC/P_putida_tufA_2/P_putida_infC	9	6	MF
GO:0045182	translation regulator activity	9/432	31/4176	0.003149	0.0463902	0.0402414	P_putida_efp/P_putida_infB/P_putida_fusA_2/P_putida_rpmC/P_putida_tufA_1/P_putida_arfB/P_putida_prfC/P_putida_tufA_2/P_putida_infC	9	2	MF
GO:0090079	translation regulator activity, nucleic acid binding	9/432	31/4176	0.003149	0.0463902	0.0402414	P_putida_efp/P_putida_infB/P_putida_fusA_2/P_putida_rpmC/P_putida_tufA_1/P_putida_arfB/P_putida_prfC/P_putida_tufA_2/P_putida_infC	9	5	MF
GO:0004129	cytochrome-c oxidase activity	7/432	10/4176	1.10066e-05	0.0004875	0.000422885	P_putida_cyoB/P_putida_HNFJGDPB_00114/P_putida_HNFJGDPB_03758/P_putida_HNFJGDPB_03762/P_putida_ccoN1_2/P_putida_ccoN1_1/P_putida_cyoA	7	9	MF
GO:0016675	oxidoreductase activity, acting on a heme group of donors	7/432	10/4176	1.10066e-05	0.0004875	0.000422885	P_putida_cyoB/P_putida_HNFJGDPB_00114/P_putida_HNFJGDPB_03758/P_putida_HNFJGDPB_03762/P_putida_ccoN1_2/P_putida_ccoN1_1/P_putida_cyoA	7	4	MF
GO:0016676	oxidoreductase activity, acting on a heme group of donors, oxygen as acceptor	7/432	10/4176	1.10066e-05	0.0004875	0.000422885	P_putida_cyoB/P_putida_HNFJGDPB_00114/P_putida_HNFJGDPB_03758/P_putida_HNFJGDPB_03762/P_putida_ccoN1_2/P_putida_ccoN1_1/P_putida_cyoA	7	5	MF
GO:0015002	heme-copper terminal oxidase activity	7/432	11/4176	2.75793e-05	0.00105598	0.000916012	P_putida_cyoB/P_putida_HNFJGDPB_00114/P_putida_HNFJGDPB_03758/P_putida_HNFJGDPB_03762/P_putida_ccoN1_2/P_putida_ccoN1_1/P_putida_cyoA	7	4	MF

## Sheet: consortium
ID	Description	GeneRatio	BgRatio	pvalue	p.adjust	qvalue	geneID	Count	Level	Ontology
GO:1901566	organonitrogen compound biosynthetic process	137/1109	859/8832	0.0012638	0.0451973	0.0411346	P_putida_folD/P_putida_hpf_2/P_putida_ettA/P_putida_cysS_2/P_putida_rpsK/P_putida_HNFJGDPB_03331/P_putida_rplO/P_putida_glnA/P_putida_metG/P_putida_rpsM/P_putida_infB/P_putida_fusA_2/P_putida_rpmC/P_putida_rplE/P_putida_purT/P_putida_tufA_1/P_putida_arfB/P_putida_rplR/P_putida_rpsJ/P_putida_rpsQ/P_putida_rplF/P_putida_rpmD/P_putida_rpsC/P_putida_rplC/P_putida_hisI_2/P_putida_rpsB/P_putida_cyoE/P_…	137	5	BP
GO:0019538	protein metabolic process	132/1109	704/8832	6.07299e-07	3.93009e-05	3.57682e-05	P_putida_hslV/P_putida_sasA_11/P_putida_HNFJGDPB_01959/P_putida_HNFJGDPB_00961/P_putida_hpf_2/P_putida_ettA/P_putida_cysS_2/P_putida_rpsK/P_putida_HNFJGDPB_03331/P_putida_rplO/P_putida_metG/P_putida_rpsM/P_putida_hflC/P_putida_pcm/P_putida_infB/P_putida_fusA_2/P_putida_rpmC/P_putida_rplE/P_putida_tufA_1/P_putida_arfB/P_putida_rplR/P_putida_rpsJ/P_putida_rpsQ/P_putida_HNFJGDPB_02090/P_putida_rplF/…	132	5	BP
GO:0044267	cellular protein metabolic process	91/1109	476/8832	1.76405e-05	0.000939845	0.000855364	P_putida_hslV/P_putida_sasA_11/P_putida_HNFJGDPB_00961/P_putida_hpf_2/P_putida_ettA/P_putida_cysS_2/P_putida_rpsK/P_putida_HNFJGDPB_03331/P_putida_rplO/P_putida_metG/P_putida_rpsM/P_putida_pcm/P_putida_infB/P_putida_fusA_2/P_putida_rpmC/P_putida_rplE/P_putida_tufA_1/P_putida_arfB/P_putida_rplR/P_putida_rpsJ/P_putida_rpsQ/P_putida_HNFJGDPB_02090/P_putida_rplF/P_putida_rpmD/P_putida_rpsC/P_putida_r…	91	6	BP
GO:0043603	cellular amide metabolic process	84/1109	358/8832	4.4515e-09	4.65353e-07	4.23524e-07	P_putida_folD/P_putida_cat1/P_putida_hpf_2/P_putida_ettA/P_putida_cysS_2/P_putida_rpsK/P_putida_HNFJGDPB_03331/P_putida_rplO/P_putida_metG/P_putida_rpsM/P_putida_infB/P_putida_fusA_2/P_putida_rpmC/P_putida_rplE/P_putida_tufA_1/P_putida_arfB/P_putida_rplR/P_putida_rpsJ/P_putida_rpsQ/P_putida_ansB_2/P_putida_rplF/P_putida_rpmD/P_putida_rpsC/P_putida_rplC/P_putida_rpsB/P_putida_rplX/P_putida_ureC/P_…	84	5	BP
GO:0043604	amide biosynthetic process	74/1109	306/8832	9.83908e-09	9.55094e-07	8.69242e-07	P_putida_hpf_2/P_putida_ettA/P_putida_cysS_2/P_putida_rpsK/P_putida_HNFJGDPB_03331/P_putida_rplO/P_putida_metG/P_putida_rpsM/P_putida_infB/P_putida_fusA_2/P_putida_rpmC/P_putida_rplE/P_putida_tufA_1/P_putida_arfB/P_putida_rplR/P_putida_rpsJ/P_putida_rpsQ/P_putida_rplF/P_putida_rpmD/P_putida_rpsC/P_putida_rplC/P_putida_rpsB/P_putida_rplX/P_putida_rpsL/P_putida_HNFJGDPB_04704/P_putida_tufA_2/P_puti…	74	6	BP
GO:0006259	DNA metabolic process	73/1109	263/8832	1.49713e-11	2.90657e-09	2.6453e-09	P_putida_HNFJGDPB_02647/P_putida_HNFJGDPB_01684/P_putida_recO/P_putida_HNFJGDPB_01365/P_putida_HNFJGDPB_03337/P_putida_HNFJGDPB_01884/P_putida_HNFJGDPB_02420/P_putida_HNFJGDPB_03166/P_putida_HNFJGDPB_02856/P_putida_HNFJGDPB_03999/P_putida_dinB_1/P_putida_xerD_2/P_putida_HNFJGDPB_03329/P_putida_HNFJGDPB_01813/P_putida_HNFJGDPB_03336/P_putida_HNFJGDPB_03167/P_putida_HNFJGDPB_03373/P_putida_HNFJGDPB…	73	7	BP
GO:0006518	peptide metabolic process	71/1109	261/8832	7.91653e-11	1.27692e-08	1.16214e-08	P_putida_hpf_2/P_putida_ettA/P_putida_cysS_2/P_putida_rpsK/P_putida_HNFJGDPB_03331/P_putida_rplO/P_putida_metG/P_putida_rpsM/P_putida_infB/P_putida_fusA_2/P_putida_rpmC/P_putida_rplE/P_putida_tufA_1/P_putida_arfB/P_putida_rplR/P_putida_rpsJ/P_putida_rpsQ/P_putida_rplF/P_putida_rpmD/P_putida_rpsC/P_putida_rplC/P_putida_rpsB/P_putida_rplX/P_putida_rpsL/P_putida_HNFJGDPB_04704/P_putida_tufA_2/P_puti…	71	6	BP
GO:0006412	translation	69/1109	242/8832	1.44516e-11	2.90657e-09	2.6453e-09	P_putida_hpf_2/P_putida_ettA/P_putida_cysS_2/P_putida_rpsK/P_putida_HNFJGDPB_03331/P_putida_rplO/P_putida_metG/P_putida_rpsM/P_putida_infB/P_putida_fusA_2/P_putida_rpmC/P_putida_rplE/P_putida_tufA_1/P_putida_arfB/P_putida_rplR/P_putida_rpsJ/P_putida_rpsQ/P_putida_rplF/P_putida_rpmD/P_putida_rpsC/P_putida_rplC/P_putida_rpsB/P_putida_rplX/P_putida_rpsL/P_putida_HNFJGDPB_04704/P_putida_tufA_2/P_puti…	69	8	BP
GO:0043043	peptide biosynthetic process	69/1109	253/8832	1.30431e-10	1.77256e-08	1.61323e-08	P_putida_hpf_2/P_putida_ettA/P_putida_cysS_2/P_putida_rpsK/P_putida_HNFJGDPB_03331/P_putida_rplO/P_putida_metG/P_putida_rpsM/P_putida_infB/P_putida_fusA_2/P_putida_rpmC/P_putida_rplE/P_putida_tufA_1/P_putida_arfB/P_putida_rplR/P_putida_rpsJ/P_putida_rpsQ/P_putida_rplF/P_putida_rpmD/P_putida_rpsC/P_putida_rplC/P_putida_rpsB/P_putida_rplX/P_putida_rpsL/P_putida_HNFJGDPB_04704/P_putida_tufA_2/P_puti…	69	7	BP
GO:0006310	DNA recombination	44/1109	119/8832	6.84008e-12	2.32392e-09	2.11502e-09	P_putida_HNFJGDPB_02647/P_putida_recO/P_putida_HNFJGDPB_03337/P_putida_HNFJGDPB_02420/P_putida_HNFJGDPB_03166/P_putida_HNFJGDPB_02856/P_putida_HNFJGDPB_03999/P_putida_xerD_2/P_putida_HNFJGDPB_03329/P_putida_HNFJGDPB_03336/P_putida_HNFJGDPB_03167/P_putida_HNFJGDPB_03373/P_putida_HNFJGDPB_01283/P_putida_HNFJGDPB_04107/P_putida_HNFJGDPB_03346/P_putida_HNFJGDPB_02596/P_putida_HNFJGDPB_01124/P_putida_…	44	8	BP
GO:0006313	transposition, DNA-mediated	27/1109	49/8832	1.09788e-12	7.46009e-10	6.78952e-10	P_putida_HNFJGDPB_03337/P_putida_HNFJGDPB_02420/P_putida_HNFJGDPB_03166/P_putida_HNFJGDPB_03999/P_putida_HNFJGDPB_03336/P_putida_HNFJGDPB_03167/P_putida_HNFJGDPB_03373/P_putida_HNFJGDPB_01283/P_putida_HNFJGDPB_04107/P_putida_HNFJGDPB_03346/P_putida_HNFJGDPB_02596/P_putida_HNFJGDPB_01124/P_putida_HNFJGDPB_03469/P_putida_HNFJGDPB_03913/P_putida_HNFJGDPB_03345/P_putida_HNFJGDPB_01282/P_putida_HNFJGD…	27	9	BP
GO:0032196	transposition	27/1109	51/8832	3.94291e-12	1.78614e-09	1.62559e-09	P_putida_HNFJGDPB_03337/P_putida_HNFJGDPB_02420/P_putida_HNFJGDPB_03166/P_putida_HNFJGDPB_03999/P_putida_HNFJGDPB_03336/P_putida_HNFJGDPB_03167/P_putida_HNFJGDPB_03373/P_putida_HNFJGDPB_01283/P_putida_HNFJGDPB_04107/P_putida_HNFJGDPB_03346/P_putida_HNFJGDPB_02596/P_putida_HNFJGDPB_01124/P_putida_HNFJGDPB_03469/P_putida_HNFJGDPB_03913/P_putida_HNFJGDPB_03345/P_putida_HNFJGDPB_01282/P_putida_HNFJGD…	27	3	BP
GO:0015074	DNA integration	21/1109	46/8832	3.07041e-08	2.67852e-06	2.43775e-06	P_putida_HNFJGDPB_02647/P_putida_HNFJGDPB_01684/P_putida_HNFJGDPB_03337/P_putida_HNFJGDPB_02420/P_putida_HNFJGDPB_03166/P_putida_xerD_2/P_putida_HNFJGDPB_03329/P_putida_HNFJGDPB_01813/P_putida_HNFJGDPB_03167/P_putida_HNFJGDPB_01283/P_putida_HNFJGDPB_04107/P_putida_HNFJGDPB_03346/P_putida_HNFJGDPB_01597/P_putida_HNFJGDPB_01282/P_putida_HNFJGDPB_03470/P_putida_HNFJGDPB_01090/P_protegens_intQ/P_prot…	21	8	BP
GO:0046034	ATP metabolic process	15/1109	51/8832	0.00108483	0.0432246	0.0393392	P_putida_nuoG/P_putida_fadA_2/P_putida_pfkB/P_putida_nuoM/P_protegens_atpD/P_protegens_nuoG/P_protegens_atpA/P_protegens_atpH_1/P_protegens_atpG/P_protegens_nuoM/P_protegens_atpC/P_protegens_pfkB_1/P_protegens_atpF/P_protegens_cbbA/P_protegens_tpiA	15	3	BP
GO:0030030	cell projection organization	13/1109	42/8832	0.00136912	0.0477084	0.04342	P_putida_fliP/P_putida_HNFJGDPB_03903/P_putida_flgD/P_putida_HNFJGDPB_03902/P_putida_HNFJGDPB_03860/P_protegens_DJCOHBMJ_04625/P_protegens_DJCOHBMJ_00634/P_protegens_htrE_2/P_protegens_papC/P_protegens_DJCOHBMJ_04620/P_protegens_DJCOHBMJ_04627/P_protegens_yadV_3/P_protegens_fliS	13	5	BP
GO:0006414	translational elongation	12/1109	33/8832	0.000407836	0.018475	0.0168143	P_putida_ettA/P_putida_fusA_2/P_putida_rpmC/P_putida_tufA_1/P_putida_tufA_2/P_putida_tsf/P_putida_fusA_1/P_protegens_ettA/P_protegens_tufA_1/P_protegens_efp/P_protegens_fusA/P_protegens_tufA_2	12	9	BP
GO:0009405	pathogenesis	5/1109	6/8832	0.00016645	0.00780017	0.00709903	P_protegens_DJCOHBMJ_01199/P_protegens_DJCOHBMJ_02760/P_protegens_DJCOHBMJ_03142/P_protegens_DJCOHBMJ_02379/P_protegens_DJCOHBMJ_04261	5	3	BP
GO:0016485	protein processing	4/1109	5/8832	0.00111322	0.0432246	0.0393392	P_protegens_DJCOHBMJ_01730/P_protegens_DJCOHBMJ_02364/P_protegens_DJCOHBMJ_01739/P_protegens_DJCOHBMJ_01732	4	7	BP
GO:0005622	intracellular	133/1109	756/8832	1.7735e-05	0.000939845	0.000855364	P_putida_scpB/P_putida_hslV/P_putida_hpf_2/P_putida_cysS_2/P_putida_rpsK/P_putida_HNFJGDPB_03331/P_putida_groL/P_putida_rplO/P_putida_glnA/P_putida_sdhC/P_putida_metG/P_putida_rpsM/P_putida_rimP/P_putida_pcm/P_putida_dht/P_putida_infB/P_putida_fusA_2/P_putida_rpmC/P_putida_dksA_3/P_putida_rplE/P_putida_pckA/P_putida_tufA_1/P_putida_rplR/P_putida_rpsJ/P_putida_rpsQ/P_putida_rplF/P_putida_rlmN/P_pu…	133	2	CC
GO:0043226	organelle	62/1109	246/8832	3.15352e-08	2.67852e-06	2.43775e-06	P_putida_fliP/P_putida_hpf_2/P_putida_rpsK/P_putida_HNFJGDPB_03331/P_putida_rplO/P_putida_rpsM/P_putida_rpmC/P_putida_rplE/P_putida_flgE/P_putida_rplR/P_putida_rpsJ/P_putida_rpsQ/P_putida_rplF/P_putida_rpoA/P_putida_rpmD/P_putida_rpsC/P_putida_fadA_2/P_putida_rplC/P_putida_rpsB/P_putida_rplX/P_putida_rpsL/P_putida_parA_1/P_putida_HNFJGDPB_04704/P_putida_rpsH/P_putida_rpsN/P_putida_HNFJGDPB_03902/…	62	3	CC
GO:0043228	non-membrane-bounded organelle	59/1109	218/8832	4.05287e-09	4.58988e-07	4.1773e-07	P_putida_fliP/P_putida_hpf_2/P_putida_rpsK/P_putida_HNFJGDPB_03331/P_putida_rplO/P_putida_rpsM/P_putida_rpmC/P_putida_rplE/P_putida_flgE/P_putida_rplR/P_putida_rpsJ/P_putida_rpsQ/P_putida_rplF/P_putida_rpoA/P_putida_rpmD/P_putida_rpsC/P_putida_rplC/P_putida_rpsB/P_putida_rplX/P_putida_rpsL/P_putida_HNFJGDPB_04704/P_putida_rpsH/P_putida_rpsN/P_putida_HNFJGDPB_03902/P_putida_rimK_2/P_putida_rplP/P_…	59	4	CC
GO:0043229	intracellular organelle	51/1109	201/8832	4.26212e-07	2.89611e-05	2.63578e-05	P_putida_hpf_2/P_putida_rpsK/P_putida_HNFJGDPB_03331/P_putida_rplO/P_putida_rpsM/P_putida_rpmC/P_putida_rplE/P_putida_rplR/P_putida_rpsJ/P_putida_rpsQ/P_putida_rplF/P_putida_rpoA/P_putida_rpmD/P_putida_rpsC/P_putida_fadA_2/P_putida_rplC/P_putida_rpsB/P_putida_rplX/P_putida_rpsL/P_putida_parA_1/P_putida_HNFJGDPB_04704/P_putida_rpsH/P_putida_rpsN/P_putida_rimK_2/P_putida_rplP/P_putida_ndk/P_putida_…	51	4	CC
GO:0043232	intracellular non-membrane-bounded organelle	48/1109	173/8832	4.99025e-08	3.98927e-06	3.63068e-06	P_putida_hpf_2/P_putida_rpsK/P_putida_HNFJGDPB_03331/P_putida_rplO/P_putida_rpsM/P_putida_rpmC/P_putida_rplE/P_putida_rplR/P_putida_rpsJ/P_putida_rpsQ/P_putida_rplF/P_putida_rpoA/P_putida_rpmD/P_putida_rpsC/P_putida_rplC/P_putida_rpsB/P_putida_rplX/P_putida_rpsL/P_putida_HNFJGDPB_04704/P_putida_rpsH/P_putida_rpsN/P_putida_rimK_2/P_putida_rplP/P_putida_rpsD/P_putida_gyrB/P_putida_rpsA/P_putida_rpl…	48	5	CC
GO:0005840	ribosome	45/1109	143/8832	1.8351e-09	2.26719e-07	2.06339e-07	P_putida_hpf_2/P_putida_rpsK/P_putida_HNFJGDPB_03331/P_putida_rplO/P_putida_rpsM/P_putida_rpmC/P_putida_rplE/P_putida_rplR/P_putida_rpsJ/P_putida_rpsQ/P_putida_rplF/P_putida_rpoA/P_putida_rpmD/P_putida_rpsC/P_putida_rplC/P_putida_rpsB/P_putida_rplX/P_putida_rpsL/P_putida_HNFJGDPB_04704/P_putida_rpsH/P_putida_rpsN/P_putida_rimK_2/P_putida_rplP/P_putida_rpsD/P_putida_rpsA/P_putida_rplN/P_putida_rps…	45	6	CC
GO:1990904	ribonucleoprotein complex	15/1109	36/8832	1.17579e-05	0.00069474	0.000632291	P_putida_rpsK/P_putida_rplO/P_putida_rpsJ/P_putida_rpmD/P_putida_rpsB/P_putida_rpsL/P_putida_HNFJGDPB_04704/P_putida_rpsD/P_putida_rplN/P_putida_rpsE/P_protegens_rpsD/P_protegens_rplV/P_protegens_rpsL/P_protegens_ffh/P_protegens_rplN	15	3	CC
GO:0044391	ribosomal subunit	14/1109	33/8832	1.79808e-05	0.000939845	0.000855364	P_putida_rpsK/P_putida_rplO/P_putida_rpsJ/P_putida_rpmD/P_putida_rpsB/P_putida_rpsL/P_putida_HNFJGDPB_04704/P_putida_rpsD/P_putida_rplN/P_putida_rpsE/P_protegens_rpsD/P_protegens_rplV/P_protegens_rpsL/P_protegens_rplN	14	7	CC
GO:0015935	small ribosomal subunit	8/1109	14/8832	8.9912e-05	0.00452557	0.00411877	P_putida_rpsK/P_putida_rpsJ/P_putida_rpsB/P_putida_rpsL/P_putida_rpsD/P_putida_rpsE/P_protegens_rpsD/P_protegens_rpsL	8	8	CC
GO:0070469	respiratory chain	8/1109	18/8832	0.000823472	0.0349718	0.0318283	P_putida_cyoB/P_putida_sdhC/P_putida_fadA_2/P_putida_ccoN1_1/P_putida_cyoA/P_protegens_ccoN1_1/P_protegens_ccoN1_2/P_protegens_petB	8	4	CC
GO:0003676	nucleic acid binding	207/1109	1311/8832	0.000112635	0.00546681	0.00497541	P_putida_cytR/P_putida_HNFJGDPB_03935/P_putida_HNFJGDPB_02647/P_putida_HNFJGDPB_04705/P_putida_HNFJGDPB_01684/P_putida_HNFJGDPB_01885/P_putida_rpsK/P_putida_rplO/P_putida_HNFJGDPB_00559/P_putida_gltR_2/P_putida_metG/P_putida_rpsM/P_putida_HNFJGDPB_01886/P_putida_rarA/P_putida_HNFJGDPB_03473/P_putida_infB/P_putida_fusA_2/P_putida_HNFJGDPB_02942/P_putida_rpmC/P_putida_HNFJGDPB_02637/P_putida_metR_3…	207	4	MF
GO:0003723	RNA binding	55/1109	235/8832	2.40495e-06	0.00014856	0.000135207	P_putida_rpsK/P_putida_rplO/P_putida_metG/P_putida_rpsM/P_putida_infB/P_putida_fusA_2/P_putida_rpmC/P_putida_rplE/P_putida_tufA_1/P_putida_arfB/P_putida_rplR/P_putida_rpsJ/P_putida_rpsQ/P_putida_rplF/P_putida_rlmN/P_putida_rpsC/P_putida_rplC/P_putida_rplX/P_putida_rpsL/P_putida_tufA_2/P_putida_rpsH/P_putida_rpsN/P_putida_rplP/P_putida_rpsD/P_putida_infC/P_putida_pnp/P_putida_rpsA/P_putida_rplN/P_…	55	5	MF
GO:0140097	catalytic activity, acting on DNA	48/1109	181/8832	2.26314e-07	1.61874e-05	1.47323e-05	P_putida_HNFJGDPB_01365/P_putida_HNFJGDPB_03337/P_putida_HNFJGDPB_02420/P_putida_HNFJGDPB_03166/P_putida_HNFJGDPB_02856/P_putida_HNFJGDPB_03999/P_putida_dinB_1/P_putida_HNFJGDPB_03336/P_putida_HNFJGDPB_03167/P_putida_HNFJGDPB_03373/P_putida_HNFJGDPB_01283/P_putida_HNFJGDPB_04107/P_putida_HNFJGDPB_03346/P_putida_HNFJGDPB_02596/P_putida_HNFJGDPB_01124/P_putida_HNFJGDPB_03469/P_putida_HNFJGDPB_03913…	48	3	MF
GO:0005198	structural molecule activity	44/1109	127/8832	8.45641e-11	1.27692e-08	1.16214e-08	P_putida_rpsK/P_putida_HNFJGDPB_03331/P_putida_rplO/P_putida_rpsM/P_putida_rpmC/P_putida_rplE/P_putida_rplR/P_putida_rpsJ/P_putida_rpsQ/P_putida_rplF/P_putida_rpmD/P_putida_rpsC/P_putida_rplC/P_putida_rpsB/P_putida_rplX/P_putida_rpsL/P_putida_HNFJGDPB_04704/P_putida_rpsH/P_putida_rpsN/P_putida_HNFJGDPB_03902/P_putida_rplP/P_putida_rpsD/P_putida_rpsA/P_putida_rplN/P_putida_rpsO/P_putida_rpsE/P_pro…	44	2	MF
GO:0003735	structural constituent of ribosome	42/1109	111/8832	8.5779e-12	2.33147e-09	2.1219e-09	P_putida_rpsK/P_putida_HNFJGDPB_03331/P_putida_rplO/P_putida_rpsM/P_putida_rpmC/P_putida_rplE/P_putida_rplR/P_putida_rpsJ/P_putida_rpsQ/P_putida_rplF/P_putida_rpmD/P_putida_rpsC/P_putida_rplC/P_putida_rpsB/P_putida_rplX/P_putida_rpsL/P_putida_HNFJGDPB_04704/P_putida_rpsH/P_putida_rpsN/P_putida_rplP/P_putida_rpsD/P_putida_rpsA/P_putida_rplN/P_putida_rpsO/P_putida_rpsE/P_protegens_rpsD/P_protegens_…	42	3	MF
GO:0004803	transposase activity	27/1109	47/8832	2.77409e-13	3.76999e-10	3.43112e-10	P_putida_HNFJGDPB_03337/P_putida_HNFJGDPB_02420/P_putida_HNFJGDPB_03166/P_putida_HNFJGDPB_03999/P_putida_HNFJGDPB_03336/P_putida_HNFJGDPB_03167/P_putida_HNFJGDPB_03373/P_putida_HNFJGDPB_01283/P_putida_HNFJGDPB_04107/P_putida_HNFJGDPB_03346/P_putida_HNFJGDPB_02596/P_putida_HNFJGDPB_01124/P_putida_HNFJGDPB_03469/P_putida_HNFJGDPB_03913/P_putida_HNFJGDPB_03345/P_putida_HNFJGDPB_01282/P_putida_HNFJGD…	27	4	MF
GO:0019843	rRNA binding	21/1109	48/8832	7.68934e-08	5.80545e-06	5.28361e-06	P_putida_rpsK/P_putida_rplO/P_putida_rpsM/P_putida_rplE/P_putida_rplR/P_putida_rpsQ/P_putida_rplF/P_putida_rlmN/P_putida_rpsC/P_putida_rplC/P_putida_rplX/P_putida_rpsL/P_putida_rpsH/P_putida_rpsN/P_putida_rplP/P_putida_rpsD/P_putida_rplN/P_putida_rpsO/P_putida_rpsE/P_protegens_rpsD/P_protegens_rplP	21	6	MF
GO:0015078	proton transmembrane transporter activity	17/1109	62/8832	0.00124112	0.0451973	0.0411346	P_putida_nhaP2_1/P_putida_cyoB/P_putida_HNFJGDPB_03762/P_putida_kefB/P_putida_ccoN1_1/P_putida_cyoA/P_protegens_atpD/P_protegens_nhaP/P_protegens_atpA/P_protegens_ccoN1_1/P_protegens_kefC_2/P_protegens_atpH_1/P_protegens_atpG/P_protegens_atpC/P_protegens_ccoN1_2/P_protegens_atpF/P_protegens_rafB	17	8	MF
GO:0000049	tRNA binding	11/1109	32/8832	0.00121628	0.0451973	0.0411346	P_putida_metG/P_putida_rpsM/P_putida_rplE/P_putida_rpsJ/P_putida_rlmN/P_putida_rpsL/P_putida_rplP/P_protegens_rnpA/P_protegens_ileS/P_protegens_pheS/P_protegens_pheT	11	6	MF
GO:0003746	translation elongation factor activity	10/1109	27/8832	0.00104728	0.043129	0.0392522	P_putida_fusA_2/P_putida_rpmC/P_putida_tufA_1/P_putida_tufA_2/P_putida_tsf/P_putida_fusA_1/P_protegens_tufA_1/P_protegens_efp/P_protegens_fusA/P_protegens_tufA_2	10	7	MF
GO:0004176	ATP-dependent peptidase activity	6/1109	10/8832	0.0005179	0.022704	0.0206632	P_putida_ftsH/P_putida_lon_2/P_protegens_ftsH_1/P_protegens_clpP/P_protegens_DJCOHBMJ_05394/P_protegens_lon_1	6	9	MF

## Sheet: significant3
significant_in_N_files	ID	Description	Level	Ontology
3	GO:1901566	organonitrogen compound biosynthetic process	5	BP	all
3	GO:0044267	cellular protein metabolic process	6	BP
3	GO:0043604	amide biosynthetic process	6	BP	all
3	GO:0043603	cellular amide metabolic process	5	BP
3	GO:0043043	peptide biosynthetic process	7	BP
3	GO:0019538	protein metabolic process	5	BP	all
3	GO:0006518	peptide metabolic process	6	BP	all
3	GO:0006412	translation	8	BP
3	GO:0006259	DNA metabolic process	7	BP
2	GO:1901564	organonitrogen compound metabolic process	4	BP	protegens, putida
2	GO:0046034	ATP metabolic process	3	BP
2	GO:0044260	cellular macromolecule metabolic process	5	BP
2	GO:0043039	tRNA aminoacylation	10	BP
2	GO:0043038	amino acid activation	8	BP
2	GO:0034641	cellular nitrogen compound metabolic process	4	BP
2	GO:0009405	pathogenesis	3	BP
2	GO:0006414	translational elongation	9	BP
2	GO:0006310	DNA recombination	8	BP
1	GO:1902600	proton transmembrane transport	9	BP
1	GO:1901137	carbohydrate derivative biosynthetic process	5	BP
1	GO:1901135	carbohydrate derivative metabolic process	4	BP	protegens
1	GO:0098662	inorganic cation transmembrane transport	8	BP
1	GO:0098660	inorganic ion transmembrane transport	7	BP
1	GO:0098655	cation transmembrane transport	7	BP
1	GO:0072522	purine-containing compound biosynthetic process	6	BP	protegens
1	GO:0071496	cellular response to external stimulus	4	BP
1	GO:0044419	interspecies interaction between organisms	2	BP
1	GO:0044238	primary metabolic process	3	BP	protegens
1	GO:0043170	macromolecule metabolic process	4	BP	protegens
1	GO:0034645	cellular macromolecule biosynthetic process	6	BP
1	GO:0034220	ion transmembrane transport	6	BP
1	GO:0033554	cellular response to stress	4	BP
1	GO:0032196	transposition	3	BP
1	GO:0031668	cellular response to extracellular stimulus	5	BP
1	GO:0030030	cell projection organization	5	BP
1	GO:0016485	protein processing	7	BP
1	GO:0015672	monovalent inorganic cation transport	7	BP
1	GO:0015074	DNA integration	8	BP
1	GO:0009991	response to extracellular stimulus	4	BP
1	GO:0009206	purine ribonucleoside triphosphate biosynthetic process	11	BP
1	GO:0009205	purine ribonucleoside triphosphate metabolic process	10	BP
1	GO:0009201	ribonucleoside triphosphate biosynthetic process	10	BP
1	GO:0009199	ribonucleoside triphosphate metabolic process	9	BP
1	GO:0009145	purine nucleoside triphosphate biosynthetic process	10	BP
1	GO:0009144	purine nucleoside triphosphate metabolic process	9	BP
1	GO:0009059	macromolecule biosynthetic process	5	BP
1	GO:0006950	response to stress	3	BP
1	GO:0006812	cation transport	6	BP
1	GO:0006807	nitrogen compound metabolic process	3	BP	protegens
1	GO:0006541	glutamine metabolic process	10	BP	putida
1	GO:0006508	proteolysis	6	BP
1	GO:0006418	tRNA aminoacylation for protein translation	11	BP
1	GO:0006313	transposition, DNA-mediated	9	BP
1	GO:0006164	purine nucleotide biosynthetic process	10	BP
3	GO:0043232	intracellular non-membrane-bounded organelle	5	CC
3	GO:0043229	intracellular organelle	4	CC
3	GO:0043228	non-membrane-bounded organelle	4	CC
3	GO:0043226	organelle	3	CC
3	GO:0005840	ribosome	6	CC
3	GO:0005622	intracellular	2	CC
2	GO:1990904	ribonucleoprotein complex	3	CC
2	GO:0070469	respiratory chain	4	CC
2	GO:0044391	ribosomal subunit	7	CC
2	GO:0015935	small ribosomal subunit	8	CC
1	GO:0045261	proton-transporting ATP synthase complex, catalytic core F(1)	7	CC
1	GO:0033178	proton-transporting two-sector ATPase complex, catalytic domain	6	CC
1	GO:0032991	protein-containing complex	2	CC
1	GO:0030694	bacterial-type flagellum basal body, rod	7	CC
1	GO:0015934	large ribosomal subunit	8	CC
1	GO:0005737	cytoplasm	3	CC
3	GO:0019843	rRNA binding	6	MF
3	GO:0005198	structural molecule activity	2	MF
3	GO:0003735	structural constituent of ribosome	3	MF
3	GO:0003723	RNA binding	5	MF
3	GO:0003676	nucleic acid binding	4	MF
3	GO:0000049	tRNA binding	6	MF
2	GO:1901363	heterocyclic compound binding	3	MF	protegens, putida
2	GO:0140097	catalytic activity, acting on DNA	3	MF
2	GO:0097159	organic cyclic compound binding	3	MF	protegens, putida
2	GO:0035639	purine ribonucleoside triphosphate binding	5	MF
2	GO:0032555	purine ribonucleotide binding	7	MF
2	GO:0017076	purine nucleotide binding	6	MF
2	GO:0016874	ligase activity	3	MF	protegens, putida
2	GO:0015078	proton transmembrane transporter activity	8	MF
2	GO:0003746	translation elongation factor activity	7	MF
1	GO:1901265	nucleoside phosphate binding	4	MF
1	GO:0097367	carbohydrate derivative binding	3	MF	protegens
1	GO:0090079	translation regulator activity, nucleic acid binding	5	MF
1	GO:0046872	metal ion binding	5	MF
1	GO:0045182	translation regulator activity	2	MF
1	GO:0043169	cation binding	4	MF
1	GO:0043168	anion binding	4	MF
1	GO:0043167	ion binding	3	MF
1	GO:0036094	small molecule binding	3	MF	protegens
1	GO:0032559	adenyl ribonucleotide binding	8	MF
1	GO:0032553	ribonucleotide binding	6	MF
1	GO:0032550	purine ribonucleoside binding	6	MF
1	GO:0032549	ribonucleoside binding	5	MF
1	GO:0030554	adenyl nucleotide binding	7	MF
1	GO:0022890	inorganic cation transmembrane transporter activity	6	MF
1	GO:0016676	oxidoreductase activity, acting on a heme group of donors, oxygen as acceptor	5	MF	putida
1	GO:0016675	oxidoreductase activity, acting on a heme group of donors	4	MF	putida
1	GO:0016668	oxidoreductase activity, acting on a sulfur group of donors, NAD(P) as acceptor	5	MF	protegens
1	GO:0016651	oxidoreductase activity, acting on NAD(P)H	4	MF	protegens
1	GO:0016462	pyrophosphatase activity	6	MF
1	GO:0015077	monovalent inorganic cation transmembrane transporter activity	7	MF
1	GO:0015075	ion transmembrane transporter activity	4	MF
1	GO:0015002	heme-copper terminal oxidase activity	4	MF	putida
1	GO:0008324	cation transmembrane transporter activity	5	MF
1	GO:0008135	translation factor activity, RNA binding	6	MF
1	GO:0005525	GTP binding	9	MF
1	GO:0005524	ATP binding	9	MF
1	GO:0004803	transposase activity	4	MF
1	GO:0004252	serine-type endopeptidase activity	6	MF
1	GO:0004176	ATP-dependent peptidase activity	9	MF
1	GO:0004129	cytochrome-c oxidase activity	9	MF	putida
1	GO:0001883	purine nucleoside binding	5	MF
1	GO:0001882	nucleoside binding	4	MF
1	GO:0000166	nucleotide binding	5	MF
