# Supplementary material for: Transcriptome Analysis of Environmental Pseudomonas Isolates Reveals Mechanisms of Biodegradation of Naphthenic Acid Fraction Compounds (NAFCs) in Oil Sands Tailings
Source: Microorganisms. 2021 Oct 9;9(10):2124. doi: 10.3390/microorganisms9102124 (PMC8540809; doi:10.3390/microorganisms9102124)
Supplement: Supplementary file 1 [file microorganisms-09-02124-s001.zip › supplementary/Table S4.xlsx]

## Sheet: up_protegens
Pathway	Pathway ID	#Enzs in Pathway	Enzyme	#Seqs of Enzyme	Seqs
Fatty acid degradation	map00071	8	ec:4.2.1.17 - hydratase, ec:1.2.1.3 - dehydrogenase (NAD+), ec:6.2.1.3 - ligase, ec:1.3.8.6 - dehydrogenase (ETF), ec:1.1.1.35 - dehydrogenase, ec:1.3.8.1 - acyl-CoA dehydrogenase, ec:5.1.2.3 - epimerase, ec:5.3.3.8 - isomerase	1, 1, 1, 1, 1, 1, 1, 1	P_protegens_fadB_2, P_protegens_betB_2, P_protegens_fadD_3, P_protegens_mmgC_1, P_protegens_fadB_2, P_protegens_dmdC_5, P_protegens_fadB_2, P_protegens_fadB_2
Valine, leucine and isoleucine degradation	map00280	7	ec:2.6.1.22 - transaminase, ec:4.2.1.17 - hydratase, ec:1.2.1.3 - dehydrogenase (NAD+), ec:1.1.1.35 - dehydrogenase, ec:1.3.8.1 - acyl-CoA dehydrogenase, ec:1.3.8.4 - dehydrogenase, ec:1.8.1.4 - dehydrogenase	1, 1, 1, 1, 1, 1, 1	P_protegens_davT_1, P_protegens_fadB_2, P_protegens_betB_2, P_protegens_fadB_2, P_protegens_dmdC_5, P_protegens_aidB, P_protegens_lpdG_2
Glycolysis / Gluconeogenesis	map00010	6	ec:1.2.1.3 - dehydrogenase (NAD+), ec:1.2.4.1 - dehydrogenase (acetyl-transferring), ec:2.7.9.2 - water dikinase, ec:4.1.2.13 - aldolase, ec:1.8.1.4 - dehydrogenase, ec:1.2.1.5 - dehydrogenase [NAD(P)+]	1, 1, 1, 1, 1, 1	P_protegens_betB_2, P_protegens_aceE, P_protegens_ppsA, P_protegens_cbbA, P_protegens_lpdG_2, P_protegens_betB_2
Tryptophan metabolism	map00380	6	ec:4.2.1.17 - hydratase, ec:1.2.1.3 - dehydrogenase (NAD+), ec:1.3.8.6 - dehydrogenase (ETF), ec:1.1.1.35 - dehydrogenase, ec:1.11.1.6 - equilase, ec:1.8.1.4 - dehydrogenase	1, 1, 1, 1, 1, 1	P_protegens_fadB_2, P_protegens_betB_2, P_protegens_mmgC_1, P_protegens_fadB_2, P_protegens_DJCOHBMJ_04543, P_protegens_lpdG_2
Amino sugar and nucleotide sugar metabolism	map00520	6	ec:1.1.1.136 - 6-dehydrogenase, ec:5.1.3.2 - 4-epimerase, ec:1.1.1.22 - 6-dehydrogenase, ec:2.7.7.64 - uridylyltransferase, ec:5.4.2.10 - mutase, ec:2.7.7.9 - uridylyltransferase	1, 1, 1, 1, 1, 1	P_protegens_wbpA, P_protegens_capD, P_protegens_rkpK_1, P_protegens_gtaB, P_protegens_glmM, P_protegens_gtaB
Lysine degradation	map00310	6	ec:4.2.1.17 - hydratase, ec:1.2.1.3 - dehydrogenase (NAD+), ec:2.6.1.48 - transaminase, ec:1.3.8.6 - dehydrogenase (ETF), ec:1.1.1.35 - dehydrogenase, ec:1.8.1.4 - dehydrogenase	1, 1, 1, 1, 1, 1	P_protegens_fadB_2, P_protegens_betB_2, P_protegens_davT_1, P_protegens_mmgC_1, P_protegens_fadB_2, P_protegens_lpdG_2
Purine metabolism	map00230	6	ec:3.6.1.15 - phosphatase, ec:3.5.3.4 - ec:3.5.3.4 allantoicase, ec:4.3.2.3 - lyase, ec:3.6.1.9 - diphosphatase, ec:3.5.3.26 - aminohydrolase, ec:3.6.1.41 - (symmetrical)	16, 1, 1, 1, 1, 1	P_protegens_tufA_2, P_protegens_ftsH_1, P_protegens_msbA, P_protegens_hflX, P_protegens_tufA_1, P_protegens_DJCOHBMJ_02185, P_protegens_clpA, P_protegens_prfC, P_protegens_DJCOHBMJ_02030, P_protegens_DJCOHBMJ_01294, P_protegens_araG, P_protegens_fusA, P_protegens_macB_2, P_protegens_DJCOHBMJ_02166, P_protegens_mutL_1, P_protegens_DJCOHBMJ_02011, P_protegens_alc, P_protegens_alc, P_protegens_apaH_…
Pyruvate metabolism	map00620	5	ec:1.2.1.3 - dehydrogenase (NAD+), ec:1.2.4.1 - dehydrogenase (acetyl-transferring), ec:6.4.1.2 - carboxylase, ec:2.7.9.2 - water dikinase, ec:1.8.1.4 - dehydrogenase	1, 1, 1, 1, 1	P_protegens_betB_2, P_protegens_aceE, P_protegens_accB_1, P_protegens_ppsA, P_protegens_lpdG_2
beta-Alanine metabolism	map00410	5	ec:4.2.1.17 - hydratase, ec:1.2.1.3 - dehydrogenase (NAD+), ec:2.6.1.19 - transaminase, ec:1.3.8.1 - acyl-CoA dehydrogenase, ec:1.2.1.5 - dehydrogenase [NAD(P)+]	1, 1, 1, 1, 1	P_protegens_fadB_2, P_protegens_betB_2, P_protegens_davT_1, P_protegens_dmdC_5, P_protegens_betB_2
Alanine, aspartate and glutamate metabolism	map00250	5	ec:3.4.17.21 - carboxypeptidase II, ec:6.3.5.5 - synthase (glutamine-hydrolysing), ec:2.6.1.19 - transaminase, ec:6.3.5.4 - synthase (glutamine-hydrolysing), ec:6.3.1.2 - synthetase	1, 1, 1, 1, 1	P_protegens_DJCOHBMJ_04116, P_protegens_carB, P_protegens_davT_1, P_protegens_asnB_2, P_protegens_puuA_4
Butanoate metabolism	map00650	5	ec:4.2.1.17 - hydratase, ec:2.6.1.19 - transaminase, ec:1.1.1.35 - dehydrogenase, ec:1.3.8.1 - acyl-CoA dehydrogenase, ec:5.1.2.3 - epimerase	1, 1, 1, 1, 1	P_protegens_fadB_2, P_protegens_davT_1, P_protegens_fadB_2, P_protegens_dmdC_5, P_protegens_fadB_2
Propanoate metabolism	map00640	5	ec:4.2.1.17 - hydratase, ec:2.6.1.19 - transaminase, ec:6.4.1.2 - carboxylase, ec:1.3.8.1 - acyl-CoA dehydrogenase, ec:1.8.1.4 - dehydrogenase	1, 1, 1, 1, 1	P_protegens_fadB_2, P_protegens_davT_1, P_protegens_accB_1, P_protegens_dmdC_5, P_protegens_lpdG_2
Fatty acid biosynthesis	map00061	4	ec:2.3.1.85 - synthase system, ec:6.2.1.3 - ligase, ec:6.4.1.2 - carboxylase, ec:1.1.1.100 - reductase	2, 1, 1, 1	P_protegens_fabG_7, P_protegens_bacC_2, P_protegens_fadD_3, P_protegens_accB_1, P_protegens_fabG_7
Pantothenate and CoA biosynthesis	map00770	4	ec:1.1.1.86 - reductoisomerase (NADP+), ec:1.2.1.3 - dehydrogenase (NAD+), ec:3.6.1.9 - diphosphatase, ec:2.7.1.24 - kinase	1, 1, 1, 1	P_protegens_ilvC, P_protegens_betB_2, P_protegens_apaH_2, P_protegens_coaE
Benzoate degradation	map00362	4	ec:4.2.1.17 - hydratase, ec:1.3.8.6 - dehydrogenase (ETF), ec:1.1.1.35 - dehydrogenase, ec:1.14.12.10 - 1,2-dioxygenase	1, 1, 1, 1	P_protegens_fadB_2, P_protegens_mmgC_1, P_protegens_fadB_2, P_protegens_cbdA
Carbon fixation pathways in prokaryotes	map00720	4	ec:4.2.1.17 - hydratase, ec:6.4.1.2 - carboxylase, ec:1.1.1.35 - dehydrogenase, ec:2.7.9.2 - water dikinase	1, 1, 1, 1	P_protegens_fadB_2, P_protegens_accB_1, P_protegens_fadB_2, P_protegens_ppsA
Galactose metabolism	map00052	3	ec:5.1.3.2 - 4-epimerase, ec:2.7.7.64 - uridylyltransferase, ec:2.7.7.9 - uridylyltransferase	1, 1, 1	P_protegens_capD, P_protegens_gtaB, P_protegens_gtaB
Oxidative phosphorylation	map00190	3	ec:2.7.4.1 - kinase, ec:7.1.2.2 - two-sector ATPase, ec:7.1.1.2 - reductase (H+-translocating)	1, 1, 1	P_protegens_ppk2, P_protegens_atpD, P_protegens_nuoM
Glycine, serine and threonine metabolism	map00260	3	ec:1.2.1.8 - dehydrogenase, ec:2.6.1.52 - transaminase, ec:1.8.1.4 - dehydrogenase	1, 1, 1	P_protegens_betB_2, P_protegens_serC, P_protegens_lpdG_2
Starch and sucrose metabolism	map00500	3	ec:3.2.1.21 - gentiobiase, ec:3.6.1.9 - diphosphatase, ec:2.7.7.9 - uridylyltransferase	1, 1, 1	P_protegens_DJCOHBMJ_01547, P_protegens_apaH_2, P_protegens_gtaB
Methane metabolism	map00680	3	ec:2.6.1.52 - transaminase, ec:2.7.9.2 - water dikinase, ec:4.1.2.13 - aldolase	1, 1, 1	P_protegens_serC, P_protegens_ppsA, P_protegens_cbbA
Pentose and glucuronate interconversions	map00040	3	ec:1.1.1.22 - 6-dehydrogenase, ec:2.7.7.64 - uridylyltransferase, ec:2.7.7.9 - uridylyltransferase	1, 1, 1	P_protegens_rkpK_1, P_protegens_gtaB, P_protegens_gtaB
Ascorbate and aldarate metabolism	map00053	3	ec:1.2.1.3 - dehydrogenase (NAD+), ec:1.1.1.22 - 6-dehydrogenase, ec:2.7.7.64 - uridylyltransferase	1, 1, 1	P_protegens_betB_2, P_protegens_rkpK_1, P_protegens_gtaB
Glyoxylate and dicarboxylate metabolism	map00630	2	ec:1.11.1.6 - equilase, ec:6.3.1.2 - synthetase	1, 1	P_protegens_DJCOHBMJ_04543, P_protegens_puuA_4
Lipopolysaccharide biosynthesis	map00540	2	ec:2.7.7.38 - cytidylyltransferase, ec:2.7.1.130 - 4'-kinase	1, 1	P_protegens_kdsB, P_protegens_lpxK
Fatty acid elongation	map00062	2	ec:4.2.1.17 - hydratase, ec:1.1.1.35 - dehydrogenase	1, 1	P_protegens_fadB_2, P_protegens_fadB_2
Toluene degradation	map00623	2	ec:1.1.1.35 - dehydrogenase, ec:1.14.12.11 - dioxygenase	1, 1	P_protegens_fadB_2, P_protegens_cbdA
Phenylalanine metabolism	map00360	2	ec:4.2.1.17 - hydratase, ec:1.2.1.5 - dehydrogenase [NAD(P)+]	1, 1	P_protegens_fadB_2, P_protegens_betB_2
Tyrosine metabolism	map00350	2	ec:1.2.1.60 - dehydrogenase, ec:1.2.1.5 - dehydrogenase [NAD(P)+]	1, 1	P_protegens_betB_1, P_protegens_betB_2
Aminoacyl-tRNA biosynthesis	map00970	2	ec:6.1.1.7 - ligase, ec:6.1.1.20 - ligase	1, 1	P_protegens_alaS, P_protegens_pheT
Histidine metabolism	map00340	2	ec:1.2.1.3 - dehydrogenase (NAD+), ec:1.2.1.5 - dehydrogenase [NAD(P)+]	1, 1	P_protegens_betB_2, P_protegens_betB_2
Cysteine and methionine metabolism	map00270	2	ec:2.1.1.14 - S-methyltransferase, ec:2.6.1.52 - transaminase	1, 1	P_protegens_xecA1, P_protegens_serC
Pyrimidine metabolism	map00240	2	ec:6.3.5.5 - synthase (glutamine-hydrolysing), ec:3.6.1.9 - diphosphatase	1, 1	P_protegens_carB, P_protegens_apaH_2
Arginine and proline metabolism	map00330	2	ec:6.3.1.11 - ligase, ec:1.2.1.3 - dehydrogenase (NAD+)	1, 1	P_protegens_puuA_4, P_protegens_betB_2
Phenylpropanoid biosynthesis	map00940	2	ec:3.2.1.21 - gentiobiase, ec:1.11.1.7 - lactoperoxidase	1, 1	P_protegens_DJCOHBMJ_01547, P_protegens_DJCOHBMJ_04543
Caprolactam degradation	map00930	2	ec:4.2.1.17 - hydratase, ec:1.1.1.35 - dehydrogenase	1, 1	P_protegens_fadB_2, P_protegens_fadB_2
Sulfur metabolism	map00920	2	ec:1.8.1.2 - sulfite reductase (NADPH), ec:1.8.7.1 - sulfite reductase (ferredoxin)	1, 1	P_protegens_sir_3, P_protegens_sir_3
Glycerolipid metabolism	map00561	2	ec:1.2.1.3 - dehydrogenase (NAD+), ec:2.7.7.9 - uridylyltransferase	1, 1	P_protegens_betB_2, P_protegens_gtaB
Nitrogen metabolism	map00910	2	ec:6.3.1.2 - synthetase, ec:1.7.1.4 - reductase [NAD(P)H]	1, 1	P_protegens_puuA_4, P_protegens_nasD
Chloroalkane and chloroalkene degradation	map00625	2	ec:1.2.1.3 - dehydrogenase (NAD+), ec:1.14.12.11 - dioxygenase	1, 1	P_protegens_betB_2, P_protegens_cbdA
Geraniol degradation	map00281	2	ec:4.2.1.17 - hydratase, ec:1.1.1.35 - dehydrogenase	1, 1	P_protegens_fadB_2, P_protegens_fadB_2
Pentose phosphate pathway	map00030	2	ec:4.1.2.13 - aldolase, ec:2.2.1.2 - dihydroxyacetonetransferase	1, 1	P_protegens_cbbA, P_protegens_tal
Peptidoglycan biosynthesis	map00550	2	ec:2.7.8.13 - MraY transferase, ec:2.4.1.129 - glycosyltransferase	1, 1	P_protegens_mraY, P_protegens_mrdB
Limonene and pinene degradation	map00903	2	ec:4.2.1.17 - hydratase, ec:1.2.1.3 - dehydrogenase (NAD+)	1, 1	P_protegens_fadB_2, P_protegens_betB_2
Citrate cycle (TCA cycle)	map00020	2	ec:1.2.4.1 - dehydrogenase (acetyl-transferring), ec:1.8.1.4 - dehydrogenase	1, 1	P_protegens_aceE, P_protegens_lpdG_2
Cyanoamino acid metabolism	map00460	1	ec:3.2.1.21 - gentiobiase	1	P_protegens_DJCOHBMJ_01547
Photosynthesis	map00195	1	ec:7.1.2.2 - two-sector ATPase	1	P_protegens_atpD
Caffeine metabolism	map00232	1	ec:2.3.1.5 - N-acetyltransferase	1	P_protegens_DJCOHBMJ_03429
Selenocompound metabolism	map00450	1	ec:2.1.1.14 - S-methyltransferase	1	P_protegens_xecA1
alpha-Linolenic acid metabolism	map00592	1	ec:4.2.1.17 - hydratase	1	P_protegens_fadB_2
Fluorobenzoate degradation	map00364	1	ec:1.14.12.10 - 1,2-dioxygenase	1	P_protegens_cbdA
Valine, leucine and isoleucine biosynthesis	map00290	1	ec:1.1.1.86 - reductoisomerase (NADP+)	1	P_protegens_ilvC
Lipoic acid metabolism	map00785	1	ec:2.8.1.8 - synthase	1	P_protegens_lipA
Nitrotoluene degradation	map00633	1	ec:2.3.1.5 - N-acetyltransferase	1	P_protegens_DJCOHBMJ_03429
Phenazine biosynthesis	map00405	1	ec:4.1.3.27 - synthase	1	P_protegens_trpE
Metabolism of xenobiotics by cytochrome P450	map00980	1	ec:1.2.1.5 - dehydrogenase [NAD(P)+]	1	P_protegens_betB_2
Aminobenzoate degradation	map00627	1	ec:4.2.1.17 - hydratase	1	P_protegens_fadB_2
Polyketide sugar unit biosynthesis	map00523	1	ec:2.7.7.24 - thymidylyltransferase	1	P_protegens_rffH
Drug metabolism - other enzymes	map00983	1	ec:2.3.1.5 - N-acetyltransferase	1	P_protegens_DJCOHBMJ_03429
Porphyrin and chlorophyll metabolism	map00860	1	ec:2.5.1.17 - adenosyltransferase	1	P_protegens_cobO_1
Fructose and mannose metabolism	map00051	1	ec:4.1.2.13 - aldolase	1	P_protegens_cbbA
Aflatoxin biosynthesis	map00254	1	ec:6.4.1.2 - carboxylase	1	P_protegens_accB_1
Biotin metabolism	map00780	1	ec:1.1.1.100 - reductase	1	P_protegens_fabG_7
Phenylalanine, tyrosine and tryptophan biosynthesis	map00400	1	ec:4.1.3.27 - synthase	1	P_protegens_trpE
Nicotinate and nicotinamide metabolism	map00760	1	ec:3.6.1.9 - diphosphatase	1	P_protegens_apaH_2
Vitamin B6 metabolism	map00750	1	ec:2.6.1.52 - transaminase	1	P_protegens_serC
Arginine biosynthesis	map00220	1	ec:6.3.1.2 - synthetase	1	P_protegens_puuA_4
Drug metabolism - cytochrome P450	map00982	1	ec:1.2.1.5 - dehydrogenase [NAD(P)+]	1	P_protegens_betB_2
Zeatin biosynthesis	map00908	1	ec:2.5.1.75 - dimethylallyltransferase	1	P_protegens_miaA
Terpenoid backbone biosynthesis	map00900	1	ec:2.7.1.148 - 5'-diphospho)-2-C-methyl-D-erythritol kinase	1	P_protegens_ispE
Riboflavin metabolism	map00740	1	ec:3.6.1.9 - diphosphatase	1	P_protegens_apaH_2
Thiamine metabolism	map00730	1	ec:3.6.1.15 - phosphatase	16	P_protegens_tufA_2, P_protegens_ftsH_1, P_protegens_msbA, P_protegens_hflX, P_protegens_tufA_1, P_protegens_DJCOHBMJ_02185, P_protegens_clpA, P_protegens_prfC, P_protegens_DJCOHBMJ_02030, P_protegens_DJCOHBMJ_01294, P_protegens_araG, P_protegens_fusA, P_protegens_macB_2, P_protegens_DJCOHBMJ_02166, P_protegens_mutL_1, P_protegens_DJCOHBMJ_02011
Carbon fixation in photosynthetic organisms	map00710	1	ec:4.1.2.13 - aldolase	1	P_protegens_cbbA
Streptomycin biosynthesis	map00521	1	ec:2.7.7.24 - thymidylyltransferase	1	P_protegens_rffH
Insect hormone biosynthesis	map00981	1	ec:1.2.1.3 - dehydrogenase (NAD+)	1	P_protegens_betB_2
Acarbose and validamycin biosynthesis	map00525	1	ec:2.7.7.24 - thymidylyltransferase	1	P_protegens_rffH

## Sheet: down_protegens
Pathway	Pathway ID	#Enzs in Pathway	Enzyme	#Seqs of Enzyme	Seqs
Purine metabolism	map00230	10	ec:3.6.1.15 - phosphatase, ec:3.2.2.4 - nucleosidase, ec:2.7.1.25 - kinase, ec:6.3.5.2 - synthase (glutamine-hydrolysing), ec:2.7.6.5 - diphosphokinase, ec:2.4.2.7 - phosphoribosyltransferase, ec:4.6.1.1 - cyclase, ec:1.17.4.1 - reductase, ec:6.3.5.3 - synthase, ec:2.4.2.8 - phosphoribosyltransferase	14, 1, 1, 1, 1, 1, 1, 1, 1, 1	P_protegens_recA, P_protegens_uvrD, P_protegens_zapE_3, P_protegens_lepA, P_protegens_uvrA_2, P_protegens_rep_2, P_protegens_lon_1, P_protegens_DJCOHBMJ_04023, P_protegens_apxIB, P_protegens_ettA, P_protegens_gyrB, P_protegens_ffh, P_protegens_DJCOHBMJ_04017, P_protegens_recD, P_protegens_amn, P_protegens_cysC_1, P_protegens_guaA, P_protegens_relA_2, P_protegens_apt, P_protegens_DJCOHBMJ_06051, P…
Propanoate metabolism	map00640	10	ec:4.2.1.17 - hydratase, ec:4.2.1.99 - dehydratase, ec:3.1.2.4 - hydrolase, ec:1.2.1.27 - dehydrogenase (CoA-acylating), ec:6.4.1.2 - carboxylase, ec:1.2.4.4 - dehydrogenase (2-methylpropanoyl-transferring), ec:6.2.1.1 - ligase, ec:1.2.1.18 - dehydrogenase (acetylating), ec:1.8.1.4 - dehydrogenase, ec:6.2.1.5 - ligase (ADP-forming)	1, 1, 1, 1, 1, 1, 1, 1, 1, 1	P_protegens_fadJ_2, P_protegens_acnD, P_protegens_menB_1, P_protegens_bauC_1, P_protegens_accD, P_protegens_bkdA2, P_protegens_acs, P_protegens_bauC_1, P_protegens_lpdG_1, P_protegens_sucD
Carbon fixation pathways in prokaryotes	map00720	7	ec:4.2.1.17 - hydratase, ec:6.4.1.2 - carboxylase, ec:1.1.1.35 - dehydrogenase, ec:6.2.1.1 - ligase, ec:4.2.1.3 - hydratase, ec:4.2.1.2 - hydratase, ec:6.2.1.5 - ligase (ADP-forming)	1, 1, 1, 1, 1, 1, 1	P_protegens_fadJ_2, P_protegens_accD, P_protegens_fadJ_2, P_protegens_acs, P_protegens_acnD, P_protegens_fumC_1, P_protegens_sucD
Valine, leucine and isoleucine degradation	map00280	6	ec:4.2.1.17 - hydratase, ec:3.1.2.4 - hydrolase, ec:1.2.1.27 - dehydrogenase (CoA-acylating), ec:1.2.4.4 - dehydrogenase (2-methylpropanoyl-transferring), ec:1.1.1.35 - dehydrogenase, ec:1.8.1.4 - dehydrogenase	1, 1, 1, 1, 1, 1	P_protegens_fadJ_2, P_protegens_menB_1, P_protegens_bauC_1, P_protegens_bkdA2, P_protegens_fadJ_2, P_protegens_lpdG_1
Drug metabolism - other enzymes	map00983	6	ec:2.5.1.18 - transferase, ec:6.3.5.2 - synthase (glutamine-hydrolysing), ec:2.3.1.5 - N-acetyltransferase, ec:3.1.1.1 - ali-esterase, ec:1.17.4.1 - reductase, ec:2.4.2.8 - phosphoribosyltransferase	2, 1, 1, 1, 1, 1	P_protegens_yfcG_2, P_protegens_gstB_1, P_protegens_guaA, P_protegens_rnk_1, P_protegens_ileS, P_protegens_nrdB, P_protegens_hpt
Phenylalanine, tyrosine and tryptophan biosynthesis	map00400	6	ec:1.3.1.12 - dehydrogenase, ec:4.2.1.51 - dehydratase, ec:1.3.1.13 - dehydrogenase (NADP+), ec:2.5.1.19 - 1-carboxyvinyltransferase, ec:5.4.99.5 - mutase, ec:2.6.1.9 - transaminase	1, 1, 1, 1, 1, 1	P_protegens_aroA, P_protegens_DJCOHBMJ_04454, P_protegens_aroA, P_protegens_aroA, P_protegens_DJCOHBMJ_04454, P_protegens_hisC_4
Glycine, serine and threonine metabolism	map00260	5	ec:3.1.3.3 - phosphatase, ec:4.3.1.17 - ammonia-lyase, ec:2.7.8.8 - O-phosphatidyltransferase, ec:3.5.3.3 - ec:3.5.3.3 creatinase, ec:1.8.1.4 - dehydrogenase	1, 1, 1, 1, 1	P_protegens_DJCOHBMJ_05939, P_protegens_sdaA, P_protegens_pssA, P_protegens_DJCOHBMJ_05353, P_protegens_lpdG_1
Glycolysis / Gluconeogenesis	map00010	4	ec:6.2.1.1 - ligase, ec:1.8.1.4 - dehydrogenase, ec:2.7.1.11 - phosphohexokinase, ec:2.7.1.1 - hexokinase type IV glucokinase	1, 1, 1, 1	P_protegens_acs, P_protegens_lpdG_1, P_protegens_pfkB_1, P_protegens_pfkB_1
Glutathione metabolism	map00480	4	ec:2.5.1.18 - transferase, ec:4.1.1.17 - decarboxylase, ec:1.11.1.9 - peroxidase, ec:1.17.4.1 - reductase	2, 1, 1, 1	P_protegens_yfcG_2, P_protegens_gstB_1, P_protegens_ldc, P_protegens_gpx1, P_protegens_nrdB
Pyruvate metabolism	map00620	4	ec:6.4.1.2 - carboxylase, ec:6.2.1.1 - ligase, ec:4.2.1.2 - hydratase, ec:1.8.1.4 - dehydrogenase	1, 1, 1, 1	P_protegens_accD, P_protegens_acs, P_protegens_fumC_1, P_protegens_lpdG_1
Galactose metabolism	map00052	4	ec:5.1.3.2 - 4-epimerase, ec:4.2.1.6 - dehydratase, ec:2.7.1.11 - phosphohexokinase, ec:2.7.1.1 - hexokinase type IV glucokinase	1, 1, 1, 1	P_protegens_gnu, P_protegens_dgoD, P_protegens_pfkB_1, P_protegens_pfkB_1
Amino sugar and nucleotide sugar metabolism	map00520	4	ec:5.1.3.2 - 4-epimerase, ec:5.1.3.14 - 2-epimerase (non-hydrolysing), ec:2.7.1.1 - hexokinase type IV glucokinase, ec:2.7.1.4 - fructokinase (phosphorylating)	1, 1, 1, 1	P_protegens_gnu, P_protegens_wbpI, P_protegens_pfkB_1, P_protegens_pfkB_1
Arginine and proline metabolism	map00330	4	ec:3.5.1.53 - amidase, ec:4.1.1.17 - decarboxylase, ec:3.4.11.5 - aminopeptidase, ec:3.5.3.3 - ec:3.5.3.3 creatinase	1, 1, 1, 1	P_protegens_DJCOHBMJ_00498, P_protegens_ldc, P_protegens_map_2, P_protegens_DJCOHBMJ_05353
Lysine degradation	map00310	4	ec:4.2.1.17 - hydratase, ec:1.1.1.35 - dehydrogenase, ec:1.8.1.4 - dehydrogenase, ec:4.1.1.18 - decarboxylase	1, 1, 1, 1	P_protegens_fadJ_2, P_protegens_fadJ_2, P_protegens_lpdG_1, P_protegens_ldc
Butanoate metabolism	map00650	4	ec:4.2.1.17 - hydratase, ec:1.1.1.35 - dehydrogenase, ec:5.1.2.3 - epimerase, ec:2.2.1.6 - synthase	1, 1, 1, 1	P_protegens_fadJ_2, P_protegens_fadJ_2, P_protegens_fadJ_2, P_protegens_ilvI
Pentose phosphate pathway	map00030	4	ec:2.7.4.23 - 1,5-bisphosphate phosphokinase, ec:4.3.1.9 - ammonia-lyase, ec:4.2.1.39 - dehydratase, ec:2.7.1.11 - phosphohexokinase	1, 1, 1, 1	P_protegens_phnN, P_protegens_DJCOHBMJ_01124, P_protegens_dgoD, P_protegens_pfkB_1
Citrate cycle (TCA cycle)	map00020	4	ec:4.2.1.3 - hydratase, ec:4.2.1.2 - hydratase, ec:1.8.1.4 - dehydrogenase, ec:6.2.1.5 - ligase (ADP-forming)	1, 1, 1, 1	P_protegens_acnD, P_protegens_fumC_1, P_protegens_lpdG_1, P_protegens_sucD
Glyoxylate and dicarboxylate metabolism	map00630	3	ec:6.2.1.1 - ligase, ec:4.2.1.3 - hydratase, ec:6.3.1.2 - synthetase	1, 1, 1	P_protegens_acs, P_protegens_acnD, P_protegens_glnA_1
Tryptophan metabolism	map00380	3	ec:4.2.1.17 - hydratase, ec:1.1.1.35 - dehydrogenase, ec:1.8.1.4 - dehydrogenase	1, 1, 1	P_protegens_fadJ_2, P_protegens_fadJ_2, P_protegens_lpdG_1
Lipopolysaccharide biosynthesis	map00540	3	ec:2.4.1.182 - synthase, ec:2.3.1.129 - O-acyltransferase, ec:2.4.2.43 - IVA 4-amino-4-deoxy-L-arabinosyltransferase	1, 1, 1	P_protegens_lpxB, P_protegens_lpxA, P_protegens_arnT_3
Cysteine and methionine metabolism	map00270	3	ec:2.3.1.46 - O-succinyltransferase, ec:4.3.1.17 - ammonia-lyase, ec:2.1.1.14 - S-methyltransferase	1, 1, 1	P_protegens_metXS, P_protegens_sdaA, P_protegens_metE
beta-Alanine metabolism	map00410	3	ec:4.2.1.17 - hydratase, ec:3.1.2.4 - hydrolase, ec:1.2.1.18 - dehydrogenase (acetylating)	1, 1, 1	P_protegens_fadJ_2, P_protegens_menB_1, P_protegens_bauC_1
Fatty acid degradation	map00071	3	ec:4.2.1.17 - hydratase, ec:1.1.1.35 - dehydrogenase, ec:5.1.2.3 - epimerase	1, 1, 1	P_protegens_fadJ_2, P_protegens_fadJ_2, P_protegens_fadJ_2
Fatty acid biosynthesis	map00061	3	ec:2.3.1.85 - synthase system, ec:6.4.1.2 - carboxylase, ec:4.2.1.59 - dehydratase	1, 1, 1	P_protegens_fabZ, P_protegens_accD, P_protegens_fabZ
Porphyrin and chlorophyll metabolism	map00860	3	ec:5.4.3.8 - 2,1-aminomutase, ec:1.3.98.3 - dehydrogenase, ec:1.3.3.3 - oxidase	1, 1, 1	P_protegens_hemL, P_protegens_hemN_1, P_protegens_hemN_1
Fructose and mannose metabolism	map00051	3	ec:2.7.1.11 - phosphohexokinase, ec:2.7.1.1 - hexokinase type IV glucokinase, ec:2.7.1.4 - fructokinase (phosphorylating)	1, 1, 1	P_protegens_pfkB_1, P_protegens_pfkB_1, P_protegens_pfkB_1
Methane metabolism	map00680	3	ec:3.1.3.3 - phosphatase, ec:6.2.1.1 - ligase, ec:2.7.1.11 - phosphohexokinase	1, 1, 1	P_protegens_DJCOHBMJ_05939, P_protegens_acs, P_protegens_pfkB_1
Glycerophospholipid metabolism	map00564	3	ec:2.7.8.5 - 1-phosphatidyltransferase, ec:2.7.8.8 - O-phosphatidyltransferase, ec:3.1.4.3 - C	2, 1, 1	P_protegens_pssA, P_protegens_pgsA, P_protegens_pssA, P_protegens_DJCOHBMJ_01068
Selenocompound metabolism	map00450	2	ec:1.8.1.9 - reductase, ec:2.1.1.14 - S-methyltransferase	2, 1	P_protegens_DJCOHBMJ_01678, P_protegens_DJCOHBMJ_01124, P_protegens_metE
Fatty acid elongation	map00062	2	ec:4.2.1.17 - hydratase, ec:1.1.1.35 - dehydrogenase	1, 1	P_protegens_fadJ_2, P_protegens_fadJ_2
Phenylalanine metabolism	map00360	2	ec:4.2.1.17 - hydratase, ec:2.6.1.9 - transaminase	1, 1	P_protegens_fadJ_2, P_protegens_hisC_4
Phosphonate and phosphinate metabolism	map00440	2	ec:5.4.2.9 - mutase, ec:3.11.1.3 - hydrolase	1, 1	P_protegens_pphA, P_protegens_pphA
Novobiocin biosynthesis	map00401	2	ec:1.3.1.12 - dehydrogenase, ec:2.6.1.9 - transaminase	1, 1	P_protegens_aroA, P_protegens_hisC_4
Tropane, piperidine and pyridine alkaloid biosynthesis	map00960	2	ec:2.6.1.9 - transaminase, ec:4.1.1.18 - decarboxylase	1, 1	P_protegens_hisC_4, P_protegens_ldc
Inositol phosphate metabolism	map00562	2	ec:1.2.1.18 - dehydrogenase (acetylating), ec:3.1.4.3 - C	1, 1	P_protegens_bauC_1, P_protegens_DJCOHBMJ_01068
Starch and sucrose metabolism	map00500	2	ec:2.7.1.1 - hexokinase type IV glucokinase, ec:2.7.1.4 - fructokinase (phosphorylating)	1, 1	P_protegens_pfkB_1, P_protegens_pfkB_1
Alanine, aspartate and glutamate metabolism	map00250	2	ec:4.3.1.1 - ammonia-lyase, ec:6.3.1.2 - synthetase	1, 1	P_protegens_aspA, P_protegens_glnA_1
Caprolactam degradation	map00930	2	ec:4.2.1.17 - hydratase, ec:1.1.1.35 - dehydrogenase	1, 1	P_protegens_fadJ_2, P_protegens_fadJ_2
Biotin metabolism	map00780	2	ec:6.3.4.15 - carboxyl-carrier protein] ligase, ec:4.2.1.59 - dehydratase	1, 1	P_protegens_birA, P_protegens_fabZ
Sulfur metabolism	map00920	2	ec:2.3.1.46 - O-succinyltransferase, ec:2.7.1.25 - kinase	1, 1	P_protegens_metXS, P_protegens_cysC_1
Arginine biosynthesis	map00220	2	ec:2.6.1.11 - transaminase, ec:6.3.1.2 - synthetase	1, 1	P_protegens_lysJ, P_protegens_glnA_1
Benzoate degradation	map00362	2	ec:4.2.1.17 - hydratase, ec:1.1.1.35 - dehydrogenase	1, 1	P_protegens_fadJ_2, P_protegens_fadJ_2
C5-Branched dibasic acid metabolism	map00660	2	ec:2.2.1.6 - synthase, ec:6.2.1.5 - ligase (ADP-forming)	1, 1	P_protegens_ilvI, P_protegens_sucD
Geraniol degradation	map00281	2	ec:4.2.1.17 - hydratase, ec:1.1.1.35 - dehydrogenase	1, 1	P_protegens_fadJ_2, P_protegens_fadJ_2
Peptidoglycan biosynthesis	map00550	2	ec:2.7.8.13 - MraY transferase, ec:2.4.1.129 - glycosyltransferase	1, 1	P_protegens_wecA, P_protegens_mrcA
Biosynthesis of various secondary metabolites - part 2	map00998	1	ec:5.4.2.9 - mutase	1	P_protegens_pphA
Caffeine metabolism	map00232	1	ec:2.3.1.5 - N-acetyltransferase	1	P_protegens_rnk_1
Neomycin, kanamycin and gentamicin biosynthesis	map00524	1	ec:2.7.1.1 - hexokinase type IV glucokinase	1	P_protegens_pfkB_1
alpha-Linolenic acid metabolism	map00592	1	ec:4.2.1.17 - hydratase	1	P_protegens_fadJ_2
Valine, leucine and isoleucine biosynthesis	map00290	1	ec:2.2.1.6 - synthase	1	P_protegens_ilvI
Nitrotoluene degradation	map00633	1	ec:2.3.1.5 - N-acetyltransferase	1	P_protegens_rnk_1
Toluene degradation	map00623	1	ec:1.1.1.35 - dehydrogenase	1	P_protegens_fadJ_2
Metabolism of xenobiotics by cytochrome P450	map00980	1	ec:2.5.1.18 - transferase	2	P_protegens_yfcG_2, P_protegens_gstB_1
Aminoacyl-tRNA biosynthesis	map00970	1	ec:6.1.1.5 - ligase	1	P_protegens_ileS
Tyrosine metabolism	map00350	1	ec:2.6.1.9 - transaminase	1	P_protegens_hisC_4
Aminobenzoate degradation	map00627	1	ec:4.2.1.17 - hydratase	1	P_protegens_fadJ_2
Histidine metabolism	map00340	1	ec:2.6.1.9 - transaminase	1	P_protegens_hisC_4
Oxidative phosphorylation	map00190	1	ec:7.1.1.2 - reductase (H+-translocating)	1	P_protegens_nuoG
Folate biosynthesis	map00790	1	ec:2.5.1.15 - synthase	1	P_protegens_folP
Pyrimidine metabolism	map00240	1	ec:1.17.4.1 - reductase	1	P_protegens_nrdB
Aflatoxin biosynthesis	map00254	1	ec:6.4.1.2 - carboxylase	1	P_protegens_accD
Phenylpropanoid biosynthesis	map00940	1	ec:1.11.1.7 - lactoperoxidase	1	P_protegens_gpx1
Pantothenate and CoA biosynthesis	map00770	1	ec:2.2.1.6 - synthase	1	P_protegens_ilvI
Glycerolipid metabolism	map00561	1	ec:3.1.1.3 - lipase	1	P_protegens_DJCOHBMJ_03059
Arachidonic acid metabolism	map00590	1	ec:1.11.1.9 - peroxidase	1	P_protegens_gpx1
Drug metabolism - cytochrome P450	map00982	1	ec:2.5.1.18 - transferase	2	P_protegens_yfcG_2, P_protegens_gstB_1
Ether lipid metabolism	map00565	1	ec:3.1.4.3 - C	1	P_protegens_DJCOHBMJ_01068
Nitrogen metabolism	map00910	1	ec:6.3.1.2 - synthetase	1	P_protegens_glnA_1
Thiamine metabolism	map00730	1	ec:3.6.1.15 - phosphatase	14	P_protegens_recA, P_protegens_uvrD, P_protegens_zapE_3, P_protegens_lepA, P_protegens_uvrA_2, P_protegens_rep_2, P_protegens_lon_1, P_protegens_DJCOHBMJ_04023, P_protegens_apxIB, P_protegens_ettA, P_protegens_gyrB, P_protegens_ffh, P_protegens_DJCOHBMJ_04017, P_protegens_recD
Streptomycin biosynthesis	map00521	1	ec:2.7.1.1 - hexokinase type IV glucokinase	1	P_protegens_pfkB_1
Limonene and pinene degradation	map00903	1	ec:4.2.1.17 - hydratase	1	P_protegens_fadJ_2

## Sheet: up_putida
Pathway	Pathway ID	#Enzs in Pathway	Enzyme	#Seqs of Enzyme	Seqs
Pyruvate metabolism	map00620	5	ec:2.3.1.8 - acetyltransferase, ec:1.1.1.39 - dehydrogenase (decarboxylating), ec:4.1.1.112 - decarboxylase, ec:1.1.1.38 - dehydrogenase (oxaloacetate-decarboxylating), ec:1.1.1.40 - dehydrogenase (oxaloacetate-decarboxylating) (NADP+)	1, 1, 1, 1, 1	P_putida_maeB, P_putida_maeB, P_putida_maeB, P_putida_maeB, P_putida_maeB
Glutathione metabolism	map00480	3	ec:4.1.1.17 - decarboxylase, ec:3.4.19.13 - gamma-glutamate hydrolase, ec:2.3.2.2 - glutamyl transpeptidase	1, 1, 1	P_putida_ldc, P_putida_ggt_1, P_putida_ggt_1
Aminoacyl-tRNA biosynthesis	map00970	3	ec:6.1.1.10 - ligase, ec:6.1.1.6 - ligase, ec:6.1.1.2 - ligase	1, 1, 1	P_putida_metG, P_putida_lysS, P_putida_ndk
Arginine and proline metabolism	map00330	3	ec:4.1.1.17 - decarboxylase, ec:3.4.11.5 - aminopeptidase, ec:3.5.1.4 - acylamidase	1, 1, 1	P_putida_ldc, P_putida_map_1, P_putida_HNFJGDPB_03903
Lysine biosynthesis	map00300	2	ec:2.6.1.83 - aminotransferase, ec:2.6.1.17 - transaminase	1, 1	P_putida_dapL, P_putida_dapL
Purine metabolism	map00230	2	ec:3.6.1.15 - phosphatase, ec:2.7.4.6 - kinase	5, 1	P_putida_gyrB, P_putida_secA, P_putida_malK, P_putida_btuD_7, P_putida_uvrA_2, P_putida_ndk
Valine, leucine and isoleucine degradation	map00280	2	ec:1.2.1.27 - dehydrogenase (CoA-acylating), ec:2.3.1.16 - C-acyltransferase	1, 1	P_putida_bauC, P_putida_fadA_2
Galactose metabolism	map00052	2	ec:5.1.3.2 - 4-epimerase, ec:3.2.1.26 - invertase	1, 1	P_putida_galE, P_putida_sacA
Amino sugar and nucleotide sugar metabolism	map00520	2	ec:2.6.1.16 - transaminase (isomerizing), ec:5.1.3.2 - 4-epimerase	1, 1	P_putida_glmS, P_putida_galE
Taurine and hypotaurine metabolism	map00430	2	ec:2.3.1.8 - acetyltransferase, ec:2.3.2.2 - glutamyl transpeptidase	1, 1	P_putida_maeB, P_putida_ggt_1
Folate biosynthesis	map00790	2	ec:3.4.19.9 - gamma-glutamyl hydrolase, ec:1.7.1.13 - synthase	1, 1	P_putida_ggt_1, P_putida_queF
Carbon fixation in photosynthetic organisms	map00710	2	ec:1.1.1.39 - dehydrogenase (decarboxylating), ec:1.1.1.40 - dehydrogenase (oxaloacetate-decarboxylating) (NADP+)	1, 1	P_putida_maeB, P_putida_maeB
Alanine, aspartate and glutamate metabolism	map00250	2	ec:2.6.1.16 - transaminase (isomerizing), ec:3.5.1.2 - glutaminase I	1, 1	P_putida_glmS, P_putida_glsA2
Porphyrin and chlorophyll metabolism	map00860	2	ec:1.3.98.3 - dehydrogenase, ec:1.3.3.3 - oxidase	1, 1	P_putida_hemN_2, P_putida_hemN_2
Propanoate metabolism	map00640	2	ec:2.3.1.8 - acetyltransferase, ec:1.2.1.27 - dehydrogenase (CoA-acylating)	1, 1	P_putida_maeB, P_putida_bauC
Tryptophan metabolism	map00380	1	ec:3.5.1.4 - acylamidase	1	P_putida_HNFJGDPB_03903
Cyanoamino acid metabolism	map00460	1	ec:2.3.2.2 - glutamyl transpeptidase	1	P_putida_ggt_1
Selenocompound metabolism	map00450	1	ec:6.1.1.10 - ligase	1	P_putida_metG
Lipopolysaccharide biosynthesis	map00540	1	ec:2.7.7.38 - cytidylyltransferase	1	P_putida_kdsB_1
alpha-Linolenic acid metabolism	map00592	1	ec:2.3.1.16 - C-acyltransferase	1	P_putida_fadA_2
Fatty acid elongation	map00062	1	ec:2.3.1.16 - C-acyltransferase	1	P_putida_fadA_2
Styrene degradation	map00643	1	ec:3.5.1.4 - acylamidase	1	P_putida_HNFJGDPB_03903
Arginine biosynthesis	map00220	1	ec:3.5.1.2 - glutaminase I	1	P_putida_glsA2
Benzoate degradation	map00362	1	ec:2.3.1.16 - C-acyltransferase	1	P_putida_fadA_2
Methane metabolism	map00680	1	ec:2.3.1.8 - acetyltransferase	1	P_putida_maeB
Biosynthesis of unsaturated fatty acids	map01040	1	ec:2.3.1.16 - C-acyltransferase	1	P_putida_fadA_2
Phenylalanine metabolism	map00360	1	ec:3.5.1.4 - acylamidase	1	P_putida_HNFJGDPB_03903
D-Glutamine and D-glutamate metabolism	map00471	1	ec:3.5.1.2 - glutaminase I	1	P_putida_glsA2
Aminobenzoate degradation	map00627	1	ec:3.5.1.4 - acylamidase	1	P_putida_HNFJGDPB_03903
Oxidative phosphorylation	map00190	1	ec:7.1.1.2 - reductase (H+-translocating)	1	P_putida_fadA_2
Thiamine metabolism	map00730	1	ec:3.6.1.15 - phosphatase	5	P_putida_gyrB, P_putida_secA, P_putida_malK, P_putida_btuD_7, P_putida_uvrA_2
Carbon fixation pathways in prokaryotes	map00720	1	ec:2.3.1.8 - acetyltransferase	1	P_putida_maeB
Fatty acid degradation	map00071	1	ec:2.3.1.16 - C-acyltransferase	1	P_putida_fadA_2
Starch and sucrose metabolism	map00500	1	ec:3.2.1.26 - invertase	1	P_putida_sacA
Geraniol degradation	map00281	1	ec:2.3.1.16 - C-acyltransferase	1	P_putida_fadA_2
Drug metabolism - other enzymes	map00983	1	ec:2.7.4.6 - kinase	1	P_putida_ndk
Ethylbenzene degradation	map00642	1	ec:2.3.1.16 - C-acyltransferase	1	P_putida_fadA_2
Pyrimidine metabolism	map00240	1	ec:2.7.4.6 - kinase	1	P_putida_ndk

## Sheet: down_putida
Pathway	Pathway ID	#Enzs in Pathway	Enzyme	#Seqs of Enzyme	Seqs
Glycolysis / Gluconeogenesis	map00010	4	ec:4.1.1.32 - carboxykinase (GTP), ec:4.1.1.49 - carboxykinase (ATP), ec:2.7.1.11 - phosphohexokinase, ec:2.7.1.1 - hexokinase type IV glucokinase	1, 1, 1, 1	P_putida_pckA, P_putida_pckA, P_putida_pfkB, P_putida_pfkB
Pyruvate metabolism	map00620	3	ec:4.1.1.32 - carboxykinase (GTP), ec:4.1.1.49 - carboxykinase (ATP), ec:4.2.1.130 - dehydratase	1, 1, 1	P_putida_pckA, P_putida_pckA, P_putida_hchA
Arginine biosynthesis	map00220	3	ec:1.4.1.3 - dehydrogenase [NAD(P)+], ec:1.4.1.2 - dehydrogenase, ec:6.3.1.2 - synthetase	1, 1, 1	P_putida_gdhB, P_putida_gdhB, P_putida_glnA
Amino sugar and nucleotide sugar metabolism	map00520	3	ec:5.1.3.14 - 2-epimerase (non-hydrolysing), ec:2.7.1.1 - hexokinase type IV glucokinase, ec:2.7.1.4 - fructokinase (phosphorylating)	1, 1, 1	P_putida_wbpI, P_putida_pfkB, P_putida_pfkB
Nitrogen metabolism	map00910	3	ec:1.4.1.3 - dehydrogenase [NAD(P)+], ec:1.4.1.2 - dehydrogenase, ec:6.3.1.2 - synthetase	1, 1, 1	P_putida_gdhB, P_putida_gdhB, P_putida_glnA
Drug metabolism - other enzymes	map00983	3	ec:3.1.1.1 - ali-esterase, ec:3.5.2.2 - hydantoinase, ec:2.3.1.5 - N-acetyltransferase	1, 1, 1	P_putida_arfB, P_putida_dht, P_putida_HNFJGDPB_04704
Alanine, aspartate and glutamate metabolism	map00250	3	ec:1.4.1.3 - dehydrogenase [NAD(P)+], ec:1.4.1.2 - dehydrogenase, ec:6.3.1.2 - synthetase	1, 1, 1	P_putida_gdhB, P_putida_gdhB, P_putida_glnA
Fructose and mannose metabolism	map00051	3	ec:2.7.1.11 - phosphohexokinase, ec:2.7.1.1 - hexokinase type IV glucokinase, ec:2.7.1.4 - fructokinase (phosphorylating)	1, 1, 1	P_putida_pfkB, P_putida_pfkB, P_putida_pfkB
Pantothenate and CoA biosynthesis	map00770	2	ec:3.5.2.2 - hydantoinase, ec:2.7.1.33 - kinase	1, 1	P_putida_dht, P_putida_coaX
Purine metabolism	map00230	2	ec:3.6.1.15 - phosphatase, ec:2.1.2.2 - formyltransferase	7, 1	P_putida_infB, P_putida_rarA, P_putida_ftsH, P_putida_tufA_2, P_putida_HNFJGDPB_01490, P_putida_lon_2, P_putida_fusA_2, P_putida_purT
Galactose metabolism	map00052	2	ec:2.7.1.11 - phosphohexokinase, ec:2.7.1.1 - hexokinase type IV glucokinase	1, 1	P_putida_pfkB, P_putida_pfkB
Folate biosynthesis	map00790	2	ec:1.14.16.1 - 4-monooxygenase, ec:3.5.4.16 - cyclohydrolase I	1, 1	P_putida_phhA, P_putida_folE2
Starch and sucrose metabolism	map00500	2	ec:2.7.1.1 - hexokinase type IV glucokinase, ec:2.7.1.4 - fructokinase (phosphorylating)	1, 1	P_putida_pfkB, P_putida_pfkB
Pyrimidine metabolism	map00240	2	ec:3.5.2.3 - carbamoylaspartic dehydrase, ec:3.5.2.2 - hydantoinase	2, 1	P_putida_pyrC_1, P_putida_pyrC_, P_putida_dht
Citrate cycle (TCA cycle)	map00020	2	ec:4.1.1.32 - carboxykinase (GTP), ec:4.1.1.49 - carboxykinase (ATP)	1, 1	P_putida_pckA, P_putida_pckA
Glyoxylate and dicarboxylate metabolism	map00630	1	ec:6.3.1.2 - synthetase	1	P_putida_glnA
Phenylalanine, tyrosine and tryptophan biosynthesis	map00400	1	ec:1.14.16.1 - 4-monooxygenase	1	P_putida_phhA
Caffeine metabolism	map00232	1	ec:2.3.1.5 - N-acetyltransferase	1	P_putida_HNFJGDPB_04704
Neomycin, kanamycin and gentamicin biosynthesis	map00524	1	ec:2.7.1.1 - hexokinase type IV glucokinase	1	P_putida_pfkB
Nicotinate and nicotinamide metabolism	map00760	1	ec:5.2.1.1 - isomerase	1	P_putida_maiA
Nitrotoluene degradation	map00633	1	ec:2.3.1.5 - N-acetyltransferase	1	P_putida_HNFJGDPB_04704
Methane metabolism	map00680	1	ec:2.7.1.11 - phosphohexokinase	1	P_putida_pfkB
Phenylalanine metabolism	map00360	1	ec:1.14.16.1 - 4-monooxygenase	1	P_putida_phhA
One carbon pool by folate	map00670	1	ec:2.1.2.2 - formyltransferase	1	P_putida_purT
Aminoacyl-tRNA biosynthesis	map00970	1	ec:6.1.1.16 - ligase	1	P_putida_cysS_2
D-Glutamine and D-glutamate metabolism	map00471	1	ec:1.4.1.3 - dehydrogenase [NAD(P)+]	1	P_putida_gdhB
Histidine metabolism	map00340	1	ec:3.5.4.19 - cyclohydrolase	1	P_putida_hisI_2
Butanoate metabolism	map00650	1	ec:5.2.1.1 - isomerase	1	P_putida_maiA
Oxidative phosphorylation	map00190	1	ec:7.1.1.2 - reductase (H+-translocating)	1	P_putida_nuoG
Taurine and hypotaurine metabolism	map00430	1	ec:1.4.1.2 - dehydrogenase	1	P_putida_gdhB
Thiamine metabolism	map00730	1	ec:3.6.1.15 - phosphatase	7	P_putida_infB, P_putida_rarA, P_putida_ftsH, P_putida_tufA_2, P_putida_HNFJGDPB_01490, P_putida_lon_2, P_putida_fusA_2
beta-Alanine metabolism	map00410	1	ec:3.5.2.2 - hydantoinase	1	P_putida_dht
Carbon fixation in photosynthetic organisms	map00710	1	ec:4.1.1.49 - carboxykinase (ATP)	1	P_putida_pckA
Streptomycin biosynthesis	map00521	1	ec:2.7.1.1 - hexokinase type IV glucokinase	1	P_putida_pfkB
Pentose phosphate pathway	map00030	1	ec:2.7.1.11 - phosphohexokinase	1	P_putida_pfkB
Peptidoglycan biosynthesis	map00550	1	ec:3.4.16.4 - D-Ala-D-Ala carboxypeptidase	1	P_putida_pbpG
